# Supplementary material for: Differential activity of transcription factors and neuronal effectors during the development of pikeperch brain
Source: Biol Open. 2025 Nov 20;14(11):bio062280. doi: 10.1242/bio.062280 (PMC12673963; doi:10.1242/bio.062280)
Supplement: Table S3. Inter-annual comparison of differentially transcribed genes in planktivores between 2022 and 2023. [file biolopen-14-062280-TableS3.xlsx]

## Sheet: Significant-DEG_plankt2022x2023
Table S3 | Inter-annual comparison of significantly differentially transcribed genes between plankivores of 2022 and 2023. Three planktivores of 2022 and three planktivores of 2023, sorted according to the log2FoldChange value beginning with genes upregulated in 2023, followed by genes upregulated in 2022.
						planktivores of 2022 analyzed			planktivores of 2023 analyzed
year	ID	symbol	log2FoldChange	pvalue	padj	plankt2022_N2	plankt2022_N3	plantk2022_N4	plankt_2023_N4	plankt_2023_N5	plankt_2023_N6
up2023	zpld1a	zpld1a	-4.94405	0.000782515	0.0141998	1.32153	0	2.68669	115.207	2.33346	7.567
up2023	pvalb8	pvalb8	-4.19012	0.000988173	0.0170336	30.3952	56.9224	86.8695	2796.4	109.673	277.141
up2023	LOC116050274	H2AFV	-4.12607	7.33638695289105e-07	6.20515338841772e-05	5.28613	1.92957	0.895562	70.9863	25.668	35.9433
up2023	ucmaa	ucmaa	-3.48393	0.00156852	0.023435	3.9646	7.71829	3.58225	152.446	5.44474	14.1881
up2023	nt5c2l1	nt5c2l1	-3.24635	9.95754891123692e-28	1.987626338172e-24	95.1503	66.5702	81.4962	729.647	530.473	1040.46
up2023	vsig10l	vsig10l	-3.22138	0.00126109	0.0202352	7.92919	2.89436	4.47781	116.371	12.4451	12.2964
up2023	LOC116061538	nmt2	-3.16096	1.26759865784957e-06	9.53614250510571e-05	6.60766	11.5774	6.26894	115.207	28.0015	77.5618
up2023	pmp22b	pmp22b	-2.97345	0.000400723	0.00857323	146.69	304.872	364.494	3266.54	436.357	2709.93
up2023	rx3	rx3	-2.71653	0.000193592	0.00494788	6.60766	14.4718	0.895562	50.0396	46.6692	47.2938
up2023	LOC116042828	cldnb	-2.70619	0.000488403	0.0100043	7.92919	11.5774	10.7467	101.243	10.8895	87.0205
up2023	LOC116056863	pl	-2.67541	5.77470165138424e-12	2.02225999409264e-09	677.946	389.773	431.661	4971.37	1548.64	3052.34
up2023	hdr	hdr	-2.63754	9.70541130530526e-18	7.74918860260793e-15	199.551	169.802	113.736	1241.68	650.257	1106.67
up2023	LOC116049561	icn2	-2.62271	1.80548514579646e-07	1.92723470562798e-05	54.1828	26.0492	32.2402	218.778	368.687	99.3169
up2023	LOC116062459	unchar	-2.45142	3.10087745357662e-05	0.001233	5.28613	13.507	12.5379	50.0396	35.0019	89.8582
up2023	slc4a1a	slc4a1a	-2.41934	3.62305529660867e-20	3.80630561976872e-17	606.583	654.125	511.366	4218.45	2094.67	3166.79
up2023	LOC116048009	unchar	-2.40496	0.00402898	0.0463547	2.64306	14.4718	5.37337	75.6412	14.7786	31.2139
up2023	LOC116053397	LOC101883994	-2.33343	0.00183023	0.0262829	7.92919	28.9436	2.68669	94.2606	45.8914	60.536
up2023	LOC116061452	hmx4	-2.27268	3.7129287756855e-05	0.0014198	33.0383	83.9364	17.9112	330.494	172.676	150.394
up2023	trnai-uau_9	trnai-uau_9	-2.26187	2.43721419058547e-07	2.43246162291383e-05	71.3627	55.9576	68.0627	373.551	127.562	436.049
up2023	LOC116058309	LOC116058309	-2.25784	3.92893147978826e-07	3.61407379115453e-05	182.371	451.52	290.162	2393.75	686.037	1345.98
up2023	tubb1	tubb1	-2.20015	7.01249098053821e-27	1.27251211329567e-23	215.41	195.852	181.799	1070.61	728.817	923.174
up2023	LOC116052402	unchar	-2.13353	0.000475138	0.00981803	46.2536	36.6619	10.7467	236.233	69.2259	103.1
up2023	rfesd	rfesd	-2.10203	2.72804523627046e-07	2.69576786936607e-05	83.2565	66.5702	68.9583	521.342	184.343	233.631
up2023	klf17	klf17	-2.08625	0.000113335	0.0033343	25.1091	34.7323	32.2402	225.76	50.5583	117.289
up2023	ccnb1	ccnb1	-1.95657	1.76887209641412e-08	2.61544117900165e-06	43.6106	33.7675	65.376	217.614	139.23	200.526
up2023	gfi1b	gfi1b	-1.95565	0.000201354	0.00511352	27.7522	25.0844	15.2246	129.172	40.4466	93.6417
up2023	LOC116036105	afp4	-1.94557	0.000580538	0.0114848	27.7522	25.0844	10.7467	128.008	74.6707	40.6726
up2023	klf1	klf1	-1.93838	4.44540096208997e-05	0.00163116	58.1474	75.2533	39.4047	378.206	116.673	168.366
up2023	LOC116055367	alpi.1	-1.91631	2.15001993359263e-08	3.1098947749596e-06	31.7168	39.5562	37.6136	95.4243	147.008	169.312
up2023	LOC116058911	unchar	-1.91164	0.000480296	0.0098837	22.466	18.3309	8.95562	94.2606	41.2244	50.1314
up2023	alas2	alas2	-1.90543	7.77482846171285e-06	0.000410564	2370.83	1911.24	810.484	9784.48	3487.74	5802
up2023	aqp8a.2	aqp8a.2	-1.8069	5.80034754047804e-05	0.00199278	38.3244	41.4858	23.2846	178.048	70.0038	112.559
up2023	pvalb5	pvalb5	-1.79439	2.6185003056262e-08	3.62971420837532e-06	81.935	87.7955	115.528	446.865	216.234	331.056
up2023	plac8l1	plac8l1	-1.79385	4.99063671011698e-05	0.00177256	35.6814	44.3801	35.8225	209.468	72.3372	122.018
up2023	LOC116046300	myo6b	-1.78125	0.000225366	0.00554007	19.823	31.8379	10.7467	77.9686	55.2252	81.3453
up2023	stmn1b	stmn1b	-1.77685	2.74689496351618e-08	3.78143243908596e-06	241.84	152.436	187.172	961.225	458.914	570.363
up2023	si:ch211-266i6.3	ckap2l	-1.76452	4.9916297387172e-20	4.74466291497781e-17	158.584	127.352	145.081	537.634	431.69	492.801
up2023	LOC116063154	cgnb	-1.72606	1.23552927634838e-05	0.000602993	136.118	269.175	181.799	986.827	350.019	610.09
up2023	mpl	mpl	-1.71912	0.00134843	0.0212104	17.1799	12.5422	17.9112	74.4775	27.2237	55.8066
up2023	ccna2	ccna2	-1.70861	9.38200886617841e-09	1.48630380141101e-06	93.8288	109.986	121.796	471.303	241.124	356.595
up2023	vax1	vax1	-1.70237	0.000111656	0.00330186	34.3598	109.986	88.6607	296.746	307.239	158.907
up2023	dlx2a	dlx2a	-1.70085	0.000141484	0.00387402	76.6489	150.507	51.047	397.989	330.573	176.879
up2023	LOC116037839	LY6G6D	-1.69433	8.22888892171504e-06	0.000432255	95.1503	67.535	54.6293	333.985	143.897	223.227
up2023	LOC116046776	nlrp12l	-1.67393	1.44479992202145e-06	0.000106419	340.955	189.098	212.248	1182.33	575.587	607.252
up2023	LOC116037155	unchar	-1.66393	0.000139078	0.00383443	29.0737	53.0632	30.4491	174.557	77.0041	107.83
up2023	ccnf	ccnf	-1.65522	9.943068257233e-05	0.00303476	22.466	22.1901	33.1358	104.734	52.8917	89.8582
up2023	fgl1	fgl1	-1.64561	0.000857211	0.0153048	21.1445	14.4718	10.7467	64.0041	39.6688	39.7268
up2023	LOC116035879	cyp1b1	-1.64444	0.000352883	0.00782655	80.6135	127.352	137.021	634.222	175.009	273.358
up2023	sgk2a	sgk2a	-1.6367	0.00130805	0.0208377	48.8967	40.521	21.4935	192.012	72.3372	79.4535
up2023	gata1a	gata1a	-1.63193	9.39412278430993e-06	0.00047714	192.944	181.38	127.17	802.96	301.794	449.291
up2023	hmx2	hmx2	-1.62637	0.00321682	0.0394909	26.4306	52.0984	37.6136	204.813	109.673	46.3479
up2023	tacc3	tacc3	-1.61256	2.03342930167437e-15	1.26841507158506e-12	179.728	170.767	205.084	647.023	467.47	588.335
up2023	gsx1	gsx1	-1.60964	1.58138855702121e-05	0.000723993	223.339	153.401	87.7651	590.001	314.239	508.881
up2023	pvalb7	pvalb7	-1.60299	7.16938013712555e-07	6.08970199647503e-05	3866.8	8194.89	3481.05	17863	12678.5	16676.7
up2023	dlx1a	dlx1a	-1.58903	0.00322951	0.0396215	70.0412	180.415	43.8825	340.967	400.577	144.719
up2023	mibp2	mibp2	-1.58372	5.80707856433066e-10	1.37664587645639e-07	4583.07	4593.35	4145.56	18413.4	8910.7	12609.5
up2023	ogdhb	ogdhb	-1.56824	0.000118471	0.00342205	51.5397	32.8027	30.4491	100.079	78.5598	158.907
up2023	hmx3a	hmx3a	-1.56721	1.89072542289018e-05	0.000836824	58.1474	73.3237	66.2716	239.724	238.791	108.776
up2023	LOC116053930	ncRNA	-1.56468	0.00207841	0.0290373	22.466	15.4366	11.6423	65.1678	31.8906	48.2396
up2023	LOC116036348	golga6l2	-1.5504	0.000606791	0.011863	97.7934	87.7955	48.3604	361.914	118.229	204.309
up2023	kel	kel	-1.54094	2.40483212864637e-05	0.00102134	212.767	178.485	81.4962	424.754	360.908	585.497
up2023	ube2t	ube2t	-1.53949	9.31045757309546e-05	0.0028903	64.7551	40.521	36.718	194.34	98.0053	118.234
up2023	zgc:163057	hbae4	-1.53541	5.86217621856587e-10	1.37664587645639e-07	175.764	172.697	142.394	617.93	407.577	397.268
up2023	cahz	cahz	-1.53248	8.73094896504244e-12	2.85702413592151e-09	1166.91	1327.55	1100.65	4344.13	2492.13	3566.9
up2023	hmmr	hmmr	-1.53214	3.1881012044679e-07	3.07428445132288e-05	51.5397	54.9928	89.5562	205.977	167.231	198.634
up2023	hemgn	hemgn	-1.52517	0.000175638	0.0045889	409.675	328.027	192.546	1453.47	519.584	702.785
up2023	LOC116035996	tac1	-1.52281	0.00125505	0.0202053	52.8613	91.6546	60.8982	340.967	147.786	104.046
up2023	ttc34	ttc34	-1.52171	0.000295002	0.00682334	178.407	158.225	101.199	678.443	213.123	365.108
up2023	LOC116043006	mpst	-1.51559	0.0008207	0.0148086	30.3952	52.0984	24.1802	139.645	63.7812	103.1
up2023	gal3st2	gal3st2	-1.51227	0.0026246	0.0341969	18.5014	23.1549	15.2246	81.4597	47.447	34.0515
up2023	ccnb3	ccnb3	-1.50317	7.01643047511129e-07	6.01094286324878e-05	75.3273	53.0632	82.3917	230.415	149.341	218.497
up2023	pdyn	pdyn	-1.50291	0.000355486	0.00786681	380.601	535.456	141.499	1316.16	878.158	802.102
up2023	si:dkey-150i13.2	Slc25a20	-1.50224	8.14280012337471e-05	0.00259232	80.6135	55.9576	84.1828	297.91	121.34	207.147
up2023	hpcal1	hpcal1	-1.49202	5.19379414815256e-05	0.00181247	496.896	1095.03	378.823	2204.07	1488.75	1852.97
up2023	fbxo5	fbxo5	-1.48971	0.000619894	0.0120133	14.5369	16.4014	18.8068	57.0218	44.3357	39.7268
up2023	LOC116065019	unchar	-1.48392	1.48666400130238e-07	1.63951934419872e-05	75.3273	69.4646	60.0027	221.105	143.119	208.093
up2023	si:ch1073-184j22.1	si:ch1073-184j22.1	-1.47987	0.00246022	0.032705	92.5072	111.915	78.8095	401.48	301.016	87.9664
up2023	isl1	isl1	-1.474	4.97724201614539e-05	0.00177096	159.905	185.239	81.4962	535.307	364.02	284.708
up2023	cdca8	cdca8	-1.45883	6.8610499218747e-06	0.00037419	175.764	98.4081	107.467	456.175	253.569	335.786
up2023	ska3	ska3	-1.45576	0.00241604	0.0323885	19.823	11.5774	16.1201	55.8581	34.2241	39.7268
up2023	LOC116042951	unchar	-1.44501	3.4681078859026e-09	6.35109188169741e-07	330.383	324.168	287.475	1071.78	597.365	896.69
up2023	LOC116059298	mcrip2	-1.44277	0.00281532	0.0358708	43.6106	47.2745	31.3447	180.375	55.2252	97.4252
up2023	LOC116038494	incenp	-1.44029	1.88009978890014e-08	2.75946116810557e-06	159.905	230.584	282.102	722.664	520.361	590.226
up2023	LOC116045794	nasp	-1.43663	0.000119858	0.00342757	199.551	225.76	110.154	727.319	367.131	354.703
up2023	smoc1	smoc1	-1.4344	6.84441936145045e-10	1.57036155027486e-07	451.964	592.378	339.418	1212.59	1127.84	1398.95
up2023	sgo1	sgo1	-1.41996	6.65914798166308e-05	0.00222652	60.7905	40.521	55.5249	183.866	94.894	140.935
up2023	ncapg	ncapg	-1.41933	1.46637657610777e-06	0.000107591	54.1828	81.042	102.99	221.105	184.343	237.415
up2023	nsl1	nsl1	-1.40535	0.000326026	0.00739524	19.823	28.9436	28.658	88.442	60.6699	58.6443
up2023	LOC116044590	casq2	-1.40011	0.000109	0.00325223	999.078	2821.03	1230.5	4996.97	4774.26	3562.17
up2023	LOC116043376	unchar	-1.39662	5.98703472288205e-05	0.00204557	74.0058	63.6759	51.047	204.813	105.006	186.337
up2023	LOC116037085	ncRNA	-1.39227	0.00125141	0.0201772	23.7876	56.9224	33.1358	128.008	70.7816	103.1
up2023	ndc80	ndc80	-1.3825	1.16490482028615e-06	8.84131753525925e-05	105.723	105.162	85.974	332.821	188.232	253.495
up2023	LOC116038552	rpl4	-1.38109	3.65166044564416e-06	0.000224972	67.3981	81.042	51.047	205.977	140.008	174.041
up2023	LOC116053728	si:dkeyp-67a8.4	-1.37985	4.21116546334258e-06	0.00025319	707.02	864.448	402.107	2174.98	1450.63	1509.62
up2023	ckap2l	ckap2l	-1.37334	7.62717083333846e-07	6.31050143743347e-05	77.9704	68.4998	98.5118	233.906	164.898	238.361
up2023	otpa	otpa	-1.36813	2.01921567559241e-07	2.0883711969171e-05	216.731	418.717	322.402	918.168	863.38	697.11
up2023	LOC116055449	b3gnt3.1	-1.36298	0.000109979	0.00326681	112.33	159.19	117.319	486.431	199.9	316.868
up2023	kif18a	kif18a	-1.36212	0.000218098	0.00542825	26.4306	34.7323	50.1515	118.698	87.8936	83.237
up2023	rhag	rhag	-1.35808	0.000966102	0.0168548	804.813	657.019	265.982	2167.99	980.831	1277.88
up2023	frrs1b	frrs1b	-1.35766	6.43141454426041e-05	0.00217575	107.044	137	89.5562	375.879	174.232	306.464
up2023	LOC116041393	slc1a3b	-1.35218	0.000117171	0.00340443	523.327	1386.4	665.403	2236.65	2625.92	1714.87
up2023	tmod4	tmod4	-1.33184	7.67439103379838e-06	0.00040861	358.135	334.781	379.718	1296.37	565.475	840.883
up2023	LOC116045264	mbl2	-1.32786	0.00147726	0.0224411	384.566	165.943	156.723	887.911	476.026	407.672
up2023	LOC116064657	ncRNA	-1.32003	7.09575977556663e-05	0.00233342	121.581	125.422	79.705	330.494	172.676	312.139
up2023	kpna2	kpna2	-1.30576	5.5119807576008e-09	9.24576873129996e-07	278.843	202.605	271.355	719.173	499.36	642.249
up2023	pbk	pbk	-1.30444	0.000133189	0.00372872	100.436	65.6054	62.6894	257.18	143.119	162.691
up2023	prc1b	prc1b	-1.29969	1.51071841588198e-05	0.000699662	48.8967	50.1689	73.4361	153.61	118.229	156.069
up2023	nusap1	nusap1	-1.29458	3.55194889399899e-09	6.44549562482853e-07	208.802	177.521	211.353	584.183	389.688	493.747
up2023	plk1	plk1	-1.29367	1.16085666284754e-07	1.3394138639942e-05	153.298	115.774	140.603	374.715	258.236	370.783
up2023	si:dkey-30c15.10	anln2	-1.29183	1.19643060495244e-05	0.000592604	59.4689	40.521	66.2716	147.791	135.341	123.91
up2023	adrb3a	adrb3a	-1.28266	0.000929267	0.0163572	85.8996	63.6759	43.8825	216.45	105.006	147.557
up2023	ncapg2	ncapg2	-1.27811	4.70113198597618e-05	0.00170617	51.5397	56.9224	86.8695	185.03	129.118	163.636
up2023	nuf2	nuf2	-1.27652	6.73347650162424e-06	0.00036925	70.0412	73.3237	75.2272	230.415	145.452	156.069
up2023	LOC116066213	gen1	-1.2721	0.00374884	0.0441739	17.1799	20.2605	20.5979	59.3492	35.0019	47.2938
up2023	prdm12b	prdm12b	-1.2673	0.000145796	0.00395949	50.2182	108.056	80.6006	233.906	182.788	162.691
up2023	kif2c	kif2c	-1.26249	1.26841887403154e-05	0.000613049	67.3981	82.0068	86.8695	214.123	137.674	218.497
up2023	smc2	smc2	-1.26156	2.04618056903591e-09	3.92728945562749e-07	146.69	146.647	185.381	371.224	339.907	439.832
up2023	LOC116067604	kif23	-1.25908	9.61356578099557e-06	0.000487047	56.8259	66.5702	77.0183	146.628	136.896	198.634
up2023	LOC116046320	selenoj	-1.2583	4.70240627229649e-06	0.000275263	290.737	321.274	210.457	764.558	451.913	751.025
up2023	gp1bb	gp1bb	-1.25559	6.7645465014327e-05	0.00225421	185.014	226.725	132.543	586.51	302.572	411.456
up2023	klf11b	klf11b	-1.24872	1.60396590544326e-06	0.00011685	121.581	161.119	205.979	384.024	325.906	456.858
up2023	mki67	mki67	-1.24816	1.06684682439745e-08	1.63810226629212e-06	327.74	319.344	497.037	866.964	877.381	978.035
up2023	kif14	kif14	-1.24537	2.76867437946785e-05	0.00113249	39.646	37.6266	42.0914	102.407	84.0045	97.4252
up2023	cenpl	cenpl	-1.24332	0.00393019	0.0456107	15.8584	20.2605	21.4935	55.8581	45.1135	36.8891
up2023	LOC116038689	metap2b	-1.23799	3.98591349799271e-06	0.000243311	280.165	451.52	447.781	1199.79	739.706	849.396
up2023	melk	melk	-1.23542	2.3706160063437e-07	2.38989222740539e-05	77.9704	96.4786	82.3917	226.924	173.454	207.147
up2023	gins3	gins3	-1.23301	0.000634464	0.0122363	35.6814	27.9788	37.6136	84.9509	59.8921	93.6417
up2023	top2a	top2a	-1.22217	7.65062545893943e-07	6.31050143743347e-05	251.091	325.133	456.737	779.686	730.373	906.149
up2023	LOC116038501	prc1b	-1.21664	4.41416123714108e-05	0.00162567	161.227	108.056	150.454	425.918	231.012	318.76
up2023	LOC118493048	ncRNA	-1.21627	5.8243994334357e-06	0.000330587	125.546	82.0068	113.736	211.795	230.235	301.734
up2023	gp9	gp9	-1.21348	0.00178257	0.0257281	26.4306	36.6619	51.047	102.407	65.3368	100.263
up2023	cdk1	cdk1	-1.21185	7.54282753394838e-10	1.69171213938364e-07	195.587	150.507	187.172	455.011	372.576	406.726
up2023	slc43a3b	slc43a3b	-1.21178	0.000202707	0.00514135	330.383	317.415	227.473	923.986	391.243	712.244
up2023	kctd4	kctd4	-1.21028	0.0035888	0.0427678	1325.5	2540.28	663.612	4387.19	2531.8	3562.17
up2023	LOC116047811	cenpp	-1.20793	0.00065663	0.0125546	46.2536	38.5914	53.7337	143.136	79.3376	99.3169
up2023	crb3a	crb3a	-1.20682	2.98692031678331e-06	0.00019171	153.298	167.873	114.632	417.772	280.015	308.355
up2023	LOC116054584	calca	-1.20456	0.00393526	0.0456359	60.7905	74.2885	29.5536	89.6057	129.118	158.907
up2023	mybl1	mybl1	-1.20048	0.000744745	0.0137647	38.3244	73.3237	97.6163	175.72	154.786	155.124
up2023	nr5a2	nr5a2	-1.19999	4.35589872361518e-07	3.9702326220129e-05	63.4335	76.2181	63.5849	158.265	156.342	153.232
up2023	pclaf	pclaf	-1.19763	0.00124301	0.020058	67.3981	41.4858	59.1071	169.902	84.7823	130.531
up2023	sqlea	sqlea	-1.18821	0.000117718	0.00341041	203.516	190.063	328.671	571.382	382.687	695.218
up2023	LOC116055447	mibp	-1.18813	8.81101611759697e-05	0.00276971	167.835	151.471	122.692	399.153	213.123	394.43
up2023	cks2	cks2	-1.18619	0.000243629	0.00588037	99.1149	59.8167	72.5405	224.596	132.229	168.366
up2023	slc26a10	slc26a10	-1.18392	2.93714945373483e-05	0.00118454	60.7905	77.1829	101.199	162.919	171.12	212.822
up2023	esco2	esco2	-1.17538	6.80717219282457e-05	0.00226086	54.1828	43.4154	56.4204	109.389	101.117	137.152
up2023	cenpu	cenpu	-1.17306	0.00321502	0.0394909	25.1091	23.1549	31.3447	76.8049	47.447	56.7525
up2023	LOC116061527	rrm2	-1.17192	1.5933857395443e-08	2.37355020500327e-06	136.118	116.739	129.857	315.366	248.124	298.897
up2023	mybl2b	mybl2b	-1.17121	7.32935399409838e-05	0.00239247	38.3244	41.4858	46.5692	89.6057	90.2271	105.938
up2023	tgm2b	tgm2b	-1.16831	0.00120071	0.0195893	70.0412	67.535	73.4361	236.233	106.561	133.368
up2023	hsd17b12a	hsd17b12a	-1.16719	2.24548399962266e-08	3.20157900831914e-06	372.672	323.203	413.75	840.199	665.814	987.494
up2023	klf11a	klf11a	-1.16457	1.48284733069054e-05	0.000689024	64.7551	86.8307	80.6006	203.649	178.899	140.935
up2023	LOC116039032	unchar	-1.1632	8.75199220127743e-05	0.0027555	111.009	90.6899	57.316	209.468	184.343	182.554
up2023	wbp4	wbp4	-1.15806	2.04298865969747e-05	0.000892343	463.858	442.837	279.415	1143.93	721.039	780.347
up2023	LOC116054220	lhfpl2a	-1.15731	0.0027198	0.0350734	23.7876	35.6971	33.1358	89.6057	55.2252	64.3195
up2023	LOC116053729	LOC560949	-1.1561	0.000197333	0.00503164	305.274	383.02	186.277	844.854	585.698	518.34
up2023	cenpn	cenpn	-1.15566	0.000315791	0.00722878	33.0383	31.8379	34.0314	74.4775	67.6703	78.5077
up2023	insm1a	insm1a	-1.15332	8.69853447055831e-07	7.05818888482986e-05	210.124	283.647	357.329	552.763	682.148	663.059
up2023	dlgap5	dlgap5	-1.15178	4.86109052350912e-05	0.00175148	59.4689	70.4294	88.6607	179.211	131.452	178.77
up2023	LOC116049118	h3f3a	-1.1406	0.000745775	0.013771	46.2536	29.9084	49.2559	105.898	80.8932	89.8582
up2023	si:dkey-6i22.5	si:dkey-6i22.5	-1.14043	0.00252674	0.0332036	47.5752	41.4858	37.6136	132.663	73.115	73.7783
up2023	knl1	knl1	-1.14025	3.04985197986881e-08	4.14136703198376e-06	97.7934	108.056	121.796	254.853	242.68	227.956
up2023	LOC116054470	otpb	-1.13673	0.000600599	0.0118016	237.876	329.957	155.828	551.599	669.703	368.891
up2023	tpx2	tpx2	-1.13608	1.10443476136209e-07	1.28921767669875e-05	150.655	142.788	197.024	377.042	320.462	384.025
up2023	e2f2	e2f2	-1.12778	0.00240116	0.0322541	37.0029	34.7323	34.9269	101.243	55.2252	77.5618
up2023	tubb5	tubb5	-1.12508	1.27078498389766e-06	9.53614250510571e-05	3290.61	5315.97	5933.99	10709.6	9501.84	11511.3
up2023	bub1bb	bub1bb	-1.12395	1.61283340173835e-06	0.000117068	88.5426	71.3941	82.3917	185.03	157.897	184.446
up2023	LOC116062373	dck	-1.11783	0.00117361	0.0193483	30.3952	28.9436	40.3003	79.1323	63.0034	75.67
up2023	cdca7b	cdca7b	-1.11134	0.00016126	0.00428045	66.0766	102.267	91.3473	238.561	155.564	171.203
up2023	cenpe	cenpe	-1.1056	1.62336068851698e-06	0.000117405	97.7934	116.739	132.543	274.636	213.9	262.953
up2023	LOC116057762	ncRNA	-1.10107	0.00022219	0.00549583	422.89	757.357	376.136	1375.51	1023.61	942.092
up2023	LOC116054256	cdc20	-1.0996	0.00158075	0.0235649	97.7934	90.6899	100.303	261.835	241.902	115.397
up2023	mthfd2	mthfd2	-1.08311	2.79991448600207e-09	5.27255594859315e-07	272.236	289.436	242.697	649.35	501.694	554.283
up2023	LOC116052937	ncRNA	-1.08293	0.000156844	0.00421367	276.2	289.436	251.653	780.85	367.909	584.551
up2023	LOC116058180	ncRNA	-1.07824	2.26420047773743e-07	2.30590335388351e-05	1172.2	993.729	887.502	2689.34	1793.65	1962.69
up2023	aurka	aurka	-1.07624	0.00113239	0.0188299	59.4689	48.2393	77.0183	155.937	96.4496	139.044
up2023	im:7151449	cd55	-1.0692	0.000415553	0.00881494	231.268	277.858	213.144	730.81	349.241	437.94
up2023	smoc2	smoc2	-1.06407	9.17373879411856e-06	0.00046833	367.386	463.097	290.162	934.46	640.923	768.997
up2023	knstrn	knstrn	-1.06241	0.00270007	0.034952	39.646	28.9436	31.3447	81.4597	57.5587	69.0489
up2023	mad2l1	mad2l1	-1.04811	1.48429665535794e-05	0.000689024	162.548	161.119	148.663	408.462	252.014	317.814
up2023	pttg1	pttg1	-1.04272	0.00132424	0.0209953	68.7197	39.5562	46.5692	114.044	91.7827	110.667
up2023	blvrb	blvrb	-1.04117	0.000237587	0.00577646	1288.49	1156.78	823.022	3081.51	1553.31	2090.38
up2023	LOC116047423	nutf2	-1.03461	0.000958423	0.0167523	117.616	93.5842	86.8695	275.799	145.452	189.175
up2023	LOC116052581	itga6l	-1.03318	0.00201834	0.0284304	47.5752	71.3941	50.1515	104.734	94.1162	148.502
up2023	tmem97	tmem97	-1.0316	0.0020169	0.0284304	38.3244	46.3097	45.6737	108.225	67.6703	92.6958
up2023	tmem54a	tmem54a	-1.02978	0.000453801	0.00942593	138.761	129.281	105.676	347.949	196.011	219.443
up2023	racgap1	racgap1	-1.02693	0.00011713	0.00340443	93.8288	73.3237	121.796	197.831	180.454	211.876
up2023	tfr1a	tfr1a	-1.02693	8.89088197597092e-08	1.08213960440461e-05	1124.62	1236.86	1278.86	3080.34	2029.33	2313.61
up2023	LOC116057212	mpv17l	-1.0248	0.000118854	0.00342205	129.51	152.436	111.05	340.967	216.234	244.036
up2023	LOC116056769	hapln1a	-1.02197	8.89712234043929e-07	7.19009955617444e-05	1014.94	1521.47	1253.79	3051.25	2223.01	2429.01
up2023	LOC116040867	traf3ip3	-1.01945	0.000140787	0.00386022	257.699	142.788	216.726	448.029	343.018	457.804
up2023	birc5a	birc5a	-1.00344	0.000461658	0.0095593	87.2211	76.2181	84.1828	211.795	126.007	159.853
up2023	LOC116051071	cdk2ap1	-1.00076	0.000139709	0.00384653	551.079	430.294	352.851	1175.35	713.261	779.401
up2023	kif4	kif4	-1.00065	9.57825557535391e-09	1.50544535070582e-06	211.445	240.232	257.026	486.431	429.356	506.989
up2022	LOC116064541	LOC116064541	1.00012	0.000840805	0.0150929	76.6489	82.0068	94.9296	45.3847	40.4466	41.6185
up2022	hic1	hic1	1.00147	0.000270729	0.00638773	449.321	476.604	502.41	235.07	320.462	157.015
up2022	aff2	aff2	1.00263	4.02848620813026e-05	0.00150868	562.973	662.808	603.609	219.941	396.688	294.167
up2022	LOC116052795	dock3	1.00766	0.000335337	0.00756346	837.851	1287.99	1132.89	368.896	722.594	527.798
up2022	jade2	jade2	1.00792	1.481044200849e-05	0.000689024	864.282	1087.31	1045.12	353.768	602.032	532.528
up2022	bnip3la	bnip3la	1.00833	8.17814165232789e-08	1.00767830569208e-05	993.792	1128.8	1051.39	411.954	598.921	564.688
up2022	LOC116042804	ctps1a	1.00845	7.8606799159827e-09	1.25525625442345e-06	753.273	596.238	592.862	301.401	319.684	342.407
up2022	hydin	hydin	1.00909	0.00175867	0.0254752	170.478	212.253	120.005	93.0968	94.1162	62.4278
up2022	LOC116061229	arid1b	1.01002	8.55985245500182e-06	0.000443801	570.902	673.42	689.583	250.198	408.355	299.843
up2022	atp8b2	atp8b2	1.01185	1.38414926692142e-08	2.07736868549011e-06	1581.87	1508.92	1801.87	654.005	872.714	897.636
up2022	LOC116060574	znf23	1.01256	0.00033903	0.00761236	166.513	174.626	180.904	61.6767	111.228	84.1829
up2022	LOC116034663	fbxo41	1.01265	0.000382134	0.00831818	187.658	204.535	291.953	87.2783	118.229	133.368
up2022	kiaa0930	kiaa0930	1.01562	0.000298267	0.00686703	425.533	455.379	571.369	169.902	328.24	218.497
up2022	LOC116062471	fat4	1.01604	7.05706909379776e-05	0.00232837	603.94	1141.34	939.445	442.21	490.804	395.376
up2022	LOC116056251	SPTBN1	1.01668	0.000116132	0.00339815	9176.72	18467.9	11701.4	5746.4	7492.74	6207.78
up2022	tns1b	tns1b	1.0187	6.40504149403711e-11	1.72771666570912e-08	1197.31	1250.36	1201.84	562.072	696.926	540.095
up2022	csmd3b	csmd3b	1.02141	0.000114417	0.00335864	1161.63	1175.11	1180.35	353.768	712.483	664.005
up2022	chd6	chd6	1.02303	1.26674620781638e-08	1.91556977683506e-06	2467.3	3198.26	3295.67	1260.3	1633.42	1515.29
up2022	pmepa1	pmepa1	1.02434	0.00317918	0.0392695	224.66	135.07	202.397	57.0218	113.562	104.046
up2022	plppr2a	plppr2a	1.02636	0.000861687	0.0153573	288.094	306.802	502.41	134.99	227.123	175.933
up2022	mbpb	mbpb	1.02696	1.66747196718436e-06	0.00012016	381.923	301.978	326.88	139.645	192.121	161.745
up2022	syne1b	syne1b	1.02722	0.000230081	0.00562135	9303.59	16250.9	13298.2	4244.05	7489.63	7328.64
up2022	wdyhv1	wdyhv1	1.02812	7.08713260535152e-10	1.60757106744797e-07	470.465	432.224	496.141	222.269	248.902	213.768
up2022	lamc1	lamc1	1.0294	0.000120241	0.00342875	395.138	651.23	578.533	238.561	336.796	220.389
up2022	LOC116046377	cnot3a	1.02973	8.06311585036504e-08	9.99676121050538e-06	372.672	493.97	454.05	196.667	232.568	217.551
up2022	map2k7	map2k7	1.03128	3.57900545837492e-12	1.27572371347539e-09	1605.66	1685.48	1620.97	684.262	882.047	834.262
up2022	LOC116067518	plcd3a	1.03624	0.00251834	0.0331806	185.014	164.978	178.217	46.5484	103.45	105.938
up2022	grin3bb	grin3bb	1.03655	0.000480069	0.0098837	235.233	155.331	219.413	95.4243	76.2263	125.801
up2022	braf	braf	1.03765	1.81755012932485e-07	1.9297935176305e-05	326.418	393.633	410.167	158.265	190.566	201.471
up2022	mfsd3	mfsd3	1.03814	0.00242965	0.0325492	178.407	258.563	231.951	70.9863	157.897	95.5334
up2022	LOC116039139	ephb1	1.04087	5.43216416520093e-07	4.77671492958483e-05	923.751	1193.44	1365.73	472.466	626.923	593.064
up2022	LOC116053389	cul5a	1.04355	5.79552804760908e-05	0.00199278	157.262	227.689	235.533	93.0968	113.562	94.5875
up2022	snx29	snx29	1.04475	3.2139128042776e-05	0.00126837	169.156	245.056	241.802	100.079	119.784	98.371
up2022	LOC116065935	htr2ab	1.04574	0.0014672	0.0223735	83.2565	111.915	144.186	46.5484	63.0034	54.8608
up2022	slc7a10b	slc7a10b	1.04808	0.00017693	0.00461661	203.516	235.408	210.457	102.407	136.118	74.7242
up2022	ccn1	ccn1	1.05019	0.00201966	0.0284304	220.696	391.703	534.651	192.012	147.786	215.66
up2022	rnf19b	rnf19b	1.05063	1.77009341507058e-05	0.000797581	237.876	346.358	343	125.681	170.343	151.34
up2022	LOC116048186	slc2a4	1.05267	0.00115111	0.0190525	458.572	550.893	823.022	183.866	369.464	329.165
up2022	plxnb1b	plxnb1b	1.05314	1.41081086356398e-05	0.000670009	918.465	1165.46	1048.7	378.206	669.703	459.695
up2022	uhmk1	uhmk1	1.05378	7.37486018599185e-07	6.21034823544123e-05	208.802	230.584	202.397	102.407	113.562	92.6958
up2022	clip3	clip3	1.05724	0.000197919	0.0050391	4153.58	6088.76	5312.47	1552.39	3333.73	2586.97
up2022	spp1	spp1	1.0578	0.00235429	0.0317382	356.814	561.505	860.635	231.578	378.798	244.036
up2022	LOC116034505	grip2a	1.06029	4.11373492784031e-06	0.000250348	639.621	493.006	797.946	266.49	322.795	335.786
up2022	LOC116058439	flnca	1.06107	2.10645013860439e-05	0.000914062	582.796	543.174	724.51	218.778	379.576	286.6
up2022	arhgef3	arhgef3	1.06442	9.75961518369977e-05	0.00300172	188.979	164.014	160.306	59.3492	98.0053	86.0747
up2022	LOC116045492	ncRNA	1.06463	9.31093176492786e-07	7.40460195058666e-05	4551.36	4995.66	4424.97	1558.21	2565.25	2553.86
up2022	kalrna	kalrna	1.06877	0.000149715	0.00404941	1643.99	2610.71	2019.49	641.205	1239.84	1108.57
up2022	zfyve16	zfyve16	1.06941	3.91772541426397e-05	0.00147829	381.923	444.766	435.243	136.154	255.125	208.093
up2022	LOC116060817	taf4b	1.06949	0.000103567	0.00313227	117.616	147.612	173.739	60.5129	73.115	75.67
up2022	camk2b1	camk2b1	1.07005	0.00061402	0.0119572	814.064	1610.23	1147.22	373.551	661.925	664.95
up2022	zgc:114120	srcin1b	1.07056	1.05142321199019e-07	1.23455639614919e-05	2319.29	2398.46	2524.59	869.292	1420.3	1155.86
up2022	LOC116057888	atg16l2	1.07271	3.08124447906369e-05	0.00122764	232.59	277.858	228.368	86.1146	142.341	121.072
up2022	LOC116045846	ncRNA	1.07472	0.000410864	0.0087416	134.796	105.162	118.214	40.7299	65.3368	62.4278
up2022	raly	raly	1.07475	0.00098578	0.017007	196.908	121.563	194.337	58.1855	99.5609	84.1829
up2022	znf395b	znf395b	1.07491	4.9134715396772e-11	1.36219174171523e-08	1407.43	1622.77	1403.35	592.329	740.484	769.943
up2022	rapgefl1	rapgefl1	1.07595	8.2743486435758e-06	0.000433502	1316.25	2119.63	1468.72	606.293	845.49	873.989
up2022	LOC116057982	cdh24b	1.0779	0.000588008	0.0116095	1206.56	2542.21	1607.53	594.656	1054.72	887.231
up2022	LOC116061170	ncRNA	1.08044	0.00147562	0.0224411	93.8288	92.6194	102.094	29.0928	50.5583	55.8066
up2022	cica	cica	1.08199	1.19704342587117e-09	2.40845097404634e-07	2311.36	2545.1	2315.03	905.367	1330.07	1149.24
up2022	LOC116058048	ebf1a	1.08267	0.000672903	0.01278	109.687	123.493	143.29	45.3847	52.8917	79.4535
up2022	serpinf1	serpinf1	1.0838	1.34680551975647e-05	0.000645118	307.917	437.048	341.209	192.012	190.566	130.531
up2022	LOC116045536	abi3bpa	1.08428	0.0012343	0.0199496	67.3981	114.81	105.676	46.5484	48.2248	41.6185
up2022	shkbp1	shkbp1	1.08434	9.28122925484875e-05	0.00288571	146.69	205.499	205.979	67.4952	98.7831	96.4793
up2022	LOC116039941	tmem151ba	1.08467	4.71985228442306e-05	0.00170985	1003.04	1287.99	1068.41	342.131	684.481	555.229
up2022	plekha6	plekha6	1.0848	3.31041898195775e-07	3.16168771764874e-05	3108.24	2526.77	2577.43	979.844	1603.86	1284.5
up2022	kcnk9	kcnk9	1.08562	0.00233879	0.0316291	154.619	100.338	91.3473	44.221	70.0038	47.2938
up2022	LOC116047870	rin2a	1.08587	2.98135171797916e-07	2.91719419816578e-05	323.775	376.266	368.076	152.446	203.011	146.611
up2022	LOC116042560	tnrc6c1	1.08936	1.29670724693221e-06	9.69422223071678e-05	2240	2858.66	2852.37	918.168	1554.86	1261.8
up2022	cipcb	cipcb	1.08985	3.25517457330873e-09	6.01634626461256e-07	578.831	470.815	454.946	214.123	237.235	253.495
up2022	LOC116036432	sh3gl2a	1.09171	0.000603832	0.0118336	1066.48	1692.23	1098.85	351.441	759.93	697.11
up2022	LOC116045509	mrgbp	1.09347	2.75887519730401e-05	0.0011308	154.619	195.852	162.992	67.4952	96.4496	75.67
up2022	ahr1b	ahr1b	1.09598	7.09283352627032e-05	0.00233342	185.014	165.943	138.812	75.6412	91.7827	60.536
up2022	LOC116051975	ppp1r29	1.09619	9.67767400114592e-07	7.57553140144603e-05	737.415	963.821	884.815	297.91	462.803	447.399
up2022	vcpip1	vcpip1	1.09878	2.24560743103889e-06	0.000152985	491.61	568.259	574.951	186.194	315.017	260.116
up2022	LOC116061931	acvr2ba	1.10067	0.00103649	0.0176984	167.835	125.422	124.483	44.221	87.1158	61.4819
up2022	LOC116040748	klf15	1.10548	1.92607678939821e-06	0.000135375	256.377	306.802	215.83	118.698	133.007	109.722
up2022	abhd17b	abhd17b	1.10554	3.28548217959431e-07	3.15295720129241e-05	409.675	538.35	510.47	181.539	260.57	234.577
up2022	grk3	grk3	1.10616	8.17898755125663e-06	0.000430767	1083.66	1802.22	1970.24	686.589	712.483	857.909
up2022	mink1	mink1	1.10702	0.000185627	0.0047934	2436.9	3902.56	2821.02	914.677	1946.88	1389.49
up2022	cdk16	cdk16	1.10722	5.82969998653763e-06	0.000330587	566.937	666.667	600.027	195.503	350.797	302.68
up2022	LOC116034480	LOC116034480	1.11603	0.00292246	0.0368045	64.7551	127.352	78.8095	38.4024	45.1135	41.6185
up2022	LOC116041221	grb10a	1.11648	7.40475366983123e-07	6.21034823544123e-05	465.179	710.082	523.008	228.087	262.903	292.276
up2022	kmt2a	kmt2a	1.11698	5.8989100095473e-09	9.81234522504781e-07	2131.63	2944.53	2859.53	1086.91	1147.28	1425.43
up2022	LOC116058749	lpp	1.11851	0.000288087	0.00671005	181.05	170.767	164.783	48.8758	96.4496	90.804
up2022	lsm14aa	lsm14aa	1.11876	4.66787052300211e-06	0.000274045	860.317	992.765	925.116	295.582	553.808	427.536
up2022	asb5b	asb5b	1.12057	2.20033082113889e-06	0.000150931	592.046	410.999	442.408	188.521	268.348	205.255
up2022	si:ch211-117k10.3	klf15	1.12114	5.46354121511988e-05	0.00189666	397.781	525.808	480.021	139.645	272.237	231.739
up2022	slc7a5	slc7a5	1.12137	1.68273711859451e-07	1.82549541436223e-05	269.593	270.14	248.966	132.663	131.452	98.371
up2022	jmy	jmy	1.1227	8.31398810968772e-10	1.81970869053183e-07	539.185	649.301	592.862	246.707	316.573	253.495
up2022	dis3l	dis3l	1.12584	0.000587817	0.0116095	108.366	122.528	132.543	40.7299	75.4485	49.1855
up2022	LOC116054164	dpysl2a	1.12776	0.000564286	0.0112412	753.273	1319.83	1330.81	313.038	665.814	577.93
up2022	dyrk2	dyrk2	1.13219	4.22796506433931e-06	0.000253282	333.026	419.682	289.267	125.681	183.565	164.582
up2022	LOC116038508	cyp19a1a	1.13466	0.000614767	0.0119572	274.879	360.83	321.507	152.446	199.9	83.237
up2022	LOC116055229	lpl2a	1.13772	0.00258291	0.0337418	103.079	118.669	67.1672	53.5307	46.6692	31.2139
up2022	bach2a	bach2a	1.14143	8.41140292992642e-06	0.000438381	257.699	266.281	235.533	89.6057	148.564	104.046
up2022	si:dkey-11p23.7	vsig8a	1.14393	0.00378916	0.0444652	144.047	113.845	196.128	38.4024	94.894	70.9407
up2022	gal3st4	gal3st4	1.14448	0.000228108	0.00558957	355.492	466.956	352.851	110.553	244.235	174.987
up2022	gapdh	gapdh	1.14593	1.11209538651161e-05	0.000554963	219.374	199.711	214.039	124.517	75.4485	87.9664
up2022	amd1	amd1	1.14675	4.56401941208959e-07	4.10371132814056e-05	444.035	579.836	721.823	287.437	241.124	262.007
up2022	psda	psda	1.14678	2.7200507105492e-06	0.000180474	383.244	538.35	566.891	173.393	250.458	247.819
up2022	map2k6	map2k6	1.14682	0.000453215	0.00942593	179.728	221.901	254.34	61.6767	133.007	100.263
up2022	LOC116034850	tcf4	1.14709	3.37277819926818e-06	0.000210388	1387.61	1882.3	1254.68	545.78	880.492	614.819
up2022	kdm4aa	kdm4aa	1.1475	3.02004606605031e-07	2.92636599633157e-05	473.108	560.541	494.35	176.884	284.682	226.064
up2022	cdk19	cdk19	1.14811	3.52135474054625e-05	0.00135433	420.247	472.745	461.215	129.172	266.014	213.768
up2022	LOC116063131	phyhiplb	1.14873	0.00114829	0.0190216	56.8259	63.6759	78.8095	29.0928	33.4462	27.4304
up2022	cds2	cds2	1.15121	0.000133459	0.00373106	769.132	1154.85	1221.55	292.091	594.254	528.744
up2022	LOC116065442	pik3r5	1.15353	0.00345462	0.0416662	181.05	70.4294	144.186	53.5307	63.0034	60.536
up2022	cbx7a	cbx7a	1.15424	7.5627593830709e-09	1.23737901676622e-06	1494.65	1641.1	1326.33	512.033	732.706	757.646
up2022	ppip5k1a	ppip5k1a	1.15434	2.1761070210386e-07	2.22755242292059e-05	1094.23	1349.74	1365.73	444.537	728.817	536.311
up2022	LOC116048291	pde3a	1.15464	0.000106935	0.00320983	292.059	352.147	341.209	88.442	180.454	172.149
up2022	si:zfos-2326c3.2	mapk4	1.15584	2.38892609902962e-07	2.39624893782564e-05	560.33	496.865	546.293	179.211	295.571	242.144
up2022	cdk18	cdk18	1.15691	0.000171111	0.004506	203.516	294.26	238.22	70.9863	137.674	120.126
up2022	grm5b	grm5b	1.15745	6.3238949497946e-05	0.00214314	670.017	1025.57	691.374	245.543	472.914	349.974
up2022	szt2	szt2	1.15902	1.55151488438885e-10	4.02205046847868e-08	704.377	810.42	857.053	294.419	383.465	383.08
up2022	patj	patj	1.16243	0.000815769	0.0147363	437.427	545.104	679.732	140.809	364.797	235.523
up2022	nf1a	nf1a	1.16244	2.29621318717807e-05	0.000981471	1234.31	1564.88	1372	381.697	794.932	684.814
up2022	maml1	maml1	1.16278	8.96506858827788e-07	7.21579572946027e-05	199.551	254.703	233.742	89.6057	121.34	95.5334
up2022	nr1d2b	nr1d2b	1.16349	1.07986153267097e-21	1.43700773690968e-18	1684.95	1797.4	1863.66	751.757	805.043	829.533
up2022	LOC116063564	grm7	1.16542	1.92975347087506e-07	2.00624005375714e-05	442.713	405.21	537.337	164.083	241.902	209.984
up2022	zgc:158689	zgc:158689	1.16572	0.000161527	0.00428186	10907.9	5927.64	4716.93	3688.96	3346.96	2569.94
up2022	plekhf2	plekhf2	1.16689	5.90205057903779e-06	0.000333742	192.944	183.309	217.622	79.1323	110.45	73.7783
up2022	ryr2a	ryr2a	1.16695	1.64151463627688e-05	0.000744191	2099.91	2846.12	2865.8	737.792	1469.3	1270.31
up2022	znf704	znf704	1.16866	6.80247759163834e-05	0.00226086	803.491	1228.17	803.319	279.291	550.696	429.427
up2022	tp53inp1	tp53inp1	1.17059	3.55504282045505e-06	0.00022038	166.513	167.873	218.517	73.3138	93.3384	78.5077
up2022	appl1	appl1	1.17099	4.78090345627466e-06	0.000276613	208.802	246.985	261.504	87.2783	134.563	95.5334
up2022	LOC116060403	nlrc3l1	1.1729	1.98000390744594e-05	0.000870548	592.046	647.371	577.638	181.539	374.131	247.819
up2022	rreb1a	rreb1a	1.17478	5.77013871545013e-13	2.67855206742093e-10	590.725	566.329	643.014	286.273	275.348	236.469
up2022	usp34	usp34	1.17911	1.26825298076093e-10	3.33099970381169e-08	1552.8	1900.63	1911.13	652.842	916.272	798.319
up2022	si:dkey-89b17.4	znf646	1.17956	1.81230026820327e-06	0.000128281	1082.33	1480.95	1360.36	422.427	753.707	554.283
up2022	ier2b	ier2b	1.17996	0.00174807	0.0253584	629.049	985.046	984.223	338.64	203.789	605.36
up2022	LOC116062348	gpr37l1b	1.1827	1.2130439518793e-14	7.33744555256445e-12	851.067	993.729	1036.17	421.263	451.135	397.268
up2022	obsl1a	obsl1a	1.18618	0.000938236	0.0164571	101.758	90.6899	131.648	51.2033	59.8921	31.2139
up2022	zc3h12b	zc3h12b	1.18801	0.000214366	0.00536883	218.053	227.689	154.037	57.0218	108.895	95.5334
up2022	zbtb1	zbtb1	1.18994	6.46510039791694e-05	0.00217622	100.436	114.81	136.125	40.7299	55.2252	57.6984
up2022	LOC116053716	nebl	1.19036	0.00144853	0.0222399	553.722	1212.74	918.847	217.614	534.362	423.752
up2022	LOC116067198	shank2a	1.19292	2.82131573386609e-06	0.00018404	664.731	1044.86	845.411	272.308	435.579	408.618
up2022	LOC116040711	vdra	1.19612	1.80341843855719e-07	1.92723470562798e-05	321.132	303.908	338.522	126.844	175.787	116.343
up2022	ephb4b	ephb4b	1.19725	1.45381769771291e-05	0.000682815	112.33	162.084	139.708	55.8581	66.1147	58.6443
up2022	LOC116064649	mycla	1.19883	1.24833125966923e-05	0.000607755	154.619	142.788	167.47	55.8581	84.7823	60.536
up2022	LOC116060774	rnf150a	1.19972	2.4408263290225e-05	0.00103223	166.513	242.161	256.131	77.9686	118.229	92.6958
up2022	zbtb37	zbtb37	1.20062	0.000118184	0.00341895	206.159	301.978	305.387	76.8049	149.341	126.747
up2022	LOC116062401	pcdh1b	1.20097	1.40908224034778e-07	1.56516241598224e-05	729.486	1095.03	1001.24	364.241	500.138	364.162
up2022	sgpp1b	sgpp1b	1.21243	3.96010183936956e-05	0.00149146	124.224	128.317	138.812	44.221	72.3372	51.0773
up2022	LOC116038868	sik3	1.21322	1.34576298951143e-05	0.000645118	163.87	204.535	195.233	59.3492	101.117	81.3453
up2022	si:ch211-288d18.1	usp6nl	1.21851	0.000614361	0.0119572	187.658	241.196	160.306	51.2033	119.006	81.3453
up2022	LOC116056388	tbc1d12b	1.22278	7.05997622282141e-06	0.00038399	547.114	753.498	786.304	218.778	400.577	273.358
up2022	dysf	dysf	1.2243	4.37958751777353e-05	0.00161891	249.77	335.745	282.102	94.2606	173.454	102.155
up2022	LOC116044443	xkr6a	1.22488	3.25662996871377e-06	0.00020442	426.855	578.871	526.591	147.791	247.347	259.17
up2022	LOC116051992	shank3a	1.22614	0.000157739	0.00422634	586.76	1129.76	675.254	223.432	413.022	384.971
up2022	snx21	snx21	1.22849	8.31143003342475e-05	0.0026334	72.6843	94.549	94.034	36.075	39.6688	35.9433
up2022	ambra1b	ambra1b	1.23013	3.72676041139505e-08	4.92648109747395e-06	697.769	777.617	824.813	242.052	405.244	331.056
up2022	dicer1	dicer1	1.2312	3.85180907512088e-09	6.81185279009182e-07	586.76	685.963	740.63	222.269	308.794	325.381
up2022	heatr5a	heatr5a	1.23439	8.33479632748665e-16	5.36680224170842e-13	794.241	957.067	823.917	344.458	383.465	366.054
up2022	spcs2	spcs2	1.23618	4.7240120154257e-09	8.05948750768482e-07	218.053	265.316	268.669	100.079	104.228	115.397
up2022	LOC116049966	caskin2	1.24205	2.5172375183016e-08	3.53849141569142e-06	315.846	258.563	232.846	114.044	122.896	103.1
up2022	itgav	itgav	1.24259	8.01625760080441e-07	6.55789008072364e-05	696.447	893.392	937.654	259.507	463.581	343.353
up2022	vps54	vps54	1.24287	7.7088941949612e-06	0.00040861	175.764	234.443	225.682	64.0041	103.45	100.263
up2022	LOC116059209	arpc2	1.2475	0.0023121	0.0314042	204.837	191.028	194.337	34.9113	117.451	94.5875
up2022	insrb	insrb	1.24876	4.2549681041906e-06	0.000253533	749.309	1013.03	936.758	245.543	484.582	403.889
up2022	LOC116039725	nlrc3l1	1.25547	0.0015642	0.0234055	541.828	301.013	454.05	122.19	297.127	122.018
up2022	LOC116051182	dennd4b	1.25757	3.03674199343408e-09	5.66508475990071e-07	592.046	736.132	700.33	216.45	322.017	308.355
up2022	LOC116036050	mapk11	1.25761	5.24631161987447e-08	6.75623395124608e-06	338.312	293.295	387.778	111.716	157.12	156.069
up2022	LOC116058451	ccdc136b	1.2583	5.06799839227399e-05	0.00178571	638.3	676.315	852.575	179.211	423.134	301.734
up2022	akap13	akap13	1.25845	7.3174618003332e-06	0.000392645	981.898	990.835	1155.28	262.999	569.364	472.938
up2022	LOC118496239	frem1a	1.25872	0.00158738	0.0236284	48.8967	82.9716	82.3917	37.2387	29.5571	23.6469
up2022	tns2a	tns2a	1.26096	1.67496147954657e-12	6.68678121864583e-10	1107.44	915.582	1033.48	407.299	497.027	368.891
up2022	LOC116043946	xpr1a	1.26185	0.000129432	0.0036543	169.156	226.725	256.131	57.0218	118.229	95.5334
up2022	LOC116056321	znf395a	1.2632	7.5237646892223e-09	1.23737901676622e-06	437.427	437.048	358.225	153.61	208.456	149.448
up2022	LOC116047816	atp2c1	1.26715	3.3569825337005e-06	0.000210059	2821.47	4745.78	4724.09	1207.93	2057.33	1840.67
up2022	LOC118494518	bcor	1.26791	5.72571088678325e-06	0.000326545	144.047	156.295	184.486	55.8581	84.0045	60.536
up2022	LOC116067130	nlrc3l1	1.26917	0.00131686	0.0209035	272.236	551.857	511.366	95.4243	249.68	208.093
up2022	LOC116044008	slc5a1	1.2732	1.00342567644303e-07	1.18517040991002e-05	529.934	754.462	668.089	218.778	339.907	247.819
up2022	LOC116053143	fam222ba	1.28293	0.000180661	0.00468943	117.616	188.133	210.457	48.8758	82.4489	80.3994
up2022	ccdc85cb	ccdc85cb	1.28448	3.00337592068731e-12	1.09000703186981e-09	465.179	450.555	444.199	153.61	203.789	198.634
up2022	per3	per3	1.28609	3.90602506858388e-19	3.54400756336376e-16	1250.17	1346.84	1337.97	500.396	604.366	506.989
up2022	LOC116042168	stox2a	1.28942	1.07376915072569e-06	8.24365616062906e-05	755.916	1133.62	1015.57	279.291	504.805	402.943
up2022	LOC116046595	abi2a	1.29188	0.00196369	0.0277995	824.636	1775.21	925.116	233.906	724.928	479.559
up2022	LOC116035734	LOC116035734	1.29231	9.620268389607e-05	0.00296343	273.557	128.317	238.22	80.296	94.1162	86.0747
up2022	LOC116059899	iqsec1a	1.29266	7.88700093288834e-05	0.00252741	2900.76	5475.16	4120.48	990.318	2221.45	1887.97
up2022	als2b	als2b	1.29335	1.11111300092005e-12	4.82150578507938e-10	440.07	498.794	471.066	165.247	215.456	192.959
up2022	tlcd3a	tlcd3a	1.29537	3.48653777623637e-07	3.29833083182247e-05	466.501	531.597	471.066	138.482	258.236	199.58
up2022	si:ch211-186j3.6	cdh	1.29543	1.3669316500328e-07	1.53360702313545e-05	644.908	947.42	947.505	260.671	364.02	409.564
up2022	itpr3	itpr3	1.30128	2.63350350098961e-05	0.00109061	724.2	465.992	828.395	178.048	301.016	338.623
up2022	kcna4	kcna4	1.30338	6.20052178603399e-08	7.83345666905218e-06	210.124	193.922	190.755	62.8404	89.4493	87.0205
up2022	cmtm7	cmtm7	1.30353	0.000546322	0.010971	137.439	157.26	149.559	31.4202	85.5602	61.4819
up2022	LOC116061029	ncRNA	1.30368	4.89402850127023e-05	0.00175385	109.687	95.5138	124.483	32.5839	54.4474	45.402
up2022	kcnq3	kcnq3	1.30793	1.24619141122518e-06	9.42243437858552e-05	925.072	1134.59	960.938	273.472	559.252	384.971
up2022	tlcd4b	tlcd4b	1.3103	3.02819296799719e-08	4.14012053658848e-06	454.607	494.935	438.825	137.318	235.679	184.446
up2022	ip6k1	ip6k1	1.31067	1.23130091478439e-07	1.40445700342921e-05	239.197	327.062	313.447	93.0968	137.674	122.964
up2022	LOC116052806	unchar	1.31291	0.00214981	0.0297589	170.478	260.492	98.5118	68.6589	95.6718	48.2396
up2022	klhl15	klhl15	1.31369	4.77772897869365e-08	6.23321883292183e-06	178.407	174.626	202.397	61.6767	77.782	83.237
up2022	tbc1d25	tbc1d25	1.31414	3.00223142441944e-07	2.92329470550422e-05	293.38	317.415	258.817	87.2783	147.786	112.559
up2022	LOC116046740	mcoln1b	1.31451	4.23698189377832e-05	0.00157201	251.091	297.154	227.473	66.3315	146.23	97.4252
up2022	zmynd11	zmynd11	1.3209	3.29037272195128e-11	9.25058167646049e-09	417.604	435.118	410.167	137.318	197.566	168.366
up2022	LOC116051695	ring1	1.32381	2.01586297684965e-06	0.000140204	166.513	194.887	192.546	53.5307	92.5605	73.7783
up2022	LOC116058513	ankrd34a	1.32475	7.92711214673795e-05	0.00253579	299.988	651.23	522.113	137.318	240.346	209.984
up2022	usp43b	usp43b	1.32837	1.76356478010791e-07	1.90283873382346e-05	4069	3203.09	2508.47	992.645	1672.31	1226.8
up2022	ern2	ern2	1.33018	8.97232602801103e-06	0.000460686	118.938	104.197	135.23	39.5662	57.5587	44.4561
up2022	LOC116038035	zgc:153704	1.33834	9.39291857474385e-07	7.44016062184373e-05	1451.04	998.553	1563.65	722.664	424.69	441.724
up2022	LOC116043998	dlgap1a	1.33838	1.27313339126652e-12	5.4070246006534e-10	818.028	745.779	803.319	245.543	353.908	333.894
up2022	LOC116065682	LOC116065682	1.33861	2.5945138573759e-06	0.000173789	207.481	231.549	281.207	65.1678	114.339	104.046
up2022	mylkb	mylkb	1.3389	7.19165927375496e-06	0.000388295	132.153	154.366	139.708	54.6944	71.5594	41.6185
up2022	pik3r2	pik3r2	1.33986	1.6701741075842e-12	6.68678121864583e-10	1225.06	1110.47	1201.84	365.405	477.581	552.391
up2022	LOC116064686	ncRNA	1.35134	2.14722618857808e-05	0.000927723	104.401	151.471	160.306	40.7299	61.4478	60.536
up2022	capn7	capn7	1.35377	7.11784150550087e-08	8.87995214320643e-06	163.87	198.746	199.71	59.3492	83.2267	76.6159
up2022	agap1	agap1	1.35858	9.07278048269761e-06	0.000464364	584.117	830.681	965.416	190.849	370.242	366.054
up2022	LOC116045078	dlx3b	1.36345	0.00154305	0.0232056	46.2536	42.4506	37.6136	18.6194	16.3342	14.1881
up2022	prdm11	prdm11	1.36404	1.40841884662982e-06	0.000104393	306.595	483.358	448.677	115.207	197.566	167.42
up2022	LOC116059785	zhx2a	1.36882	2.11150489270336e-12	8.26426454181408e-10	492.931	657.019	636.745	204.813	252.014	234.577
up2022	LOC116036893	znf239	1.36952	0.000531632	0.0107299	43.6106	62.7111	65.376	22.1105	20.2233	24.5928
up2022	LOC116052024	kcna2a	1.36989	7.00889261852323e-05	0.0023163	405.71	553.787	441.512	91.9331	221.679	227.01
up2022	sh3pxd2aa	sh3pxd2aa	1.37719	3.19639690819918e-11	9.23777776986759e-09	1017.58	1000.48	891.084	283.945	452.691	380.242
up2022	LOC116050231	klf15	1.37785	1.51299605590835e-07	1.65939089406519e-05	181.05	226.725	188.964	67.4952	94.894	66.2113
up2022	trpc5a	trpc5a	1.37855	4.1368761297584e-05	0.00154321	285.451	397.492	383.301	74.4775	173.454	160.799
up2022	LOC116057846	rptpa	1.38776	5.55131353444451e-07	4.86007760794065e-05	485.002	621.322	790.781	180.375	312.683	230.794
up2022	atrn	atrn	1.38899	3.15536579749575e-08	4.22713132106125e-06	403.067	509.407	656.447	161.756	228.679	208.093
up2022	si:dkey-175m17.7	si:dkey-175m17.7	1.3903	1.0440460893939e-08	1.61551968917764e-06	269.593	307.767	346.583	101.243	147.008	103.1
up2022	LOC118493564	nectin4a	1.39237	0.00184701	0.0264858	651.515	188.133	287.475	190.849	126.785	111.613
up2022	pkmb	pkmb	1.39315	0.0034519	0.0416587	111.009	91.6546	76.1228	61.6767	21.0011	24.5928
up2022	LOC116034104	ttc39b	1.39563	9.26132354744862e-07	7.39461117322488e-05	222.017	288.471	282.998	69.8226	129.118	101.209
up2022	socs2	socs2	1.39908	0.00163674	0.024147	64.7551	141.824	123.588	25.6016	58.3365	40.6726
up2022	si:ch211-180f4.1	unchar	1.39915	0.00211965	0.0294846	71.3627	81.042	40.3003	17.4557	31.1128	23.6469
up2022	LOC116062335	sema6d	1.40812	0.000172915	0.00453555	149.333	275.929	248.071	53.5307	119.784	79.4535
up2022	nhsl2	nhsl2	1.41315	2.35907108674164e-07	2.38989222740539e-05	1033.44	1342.98	1106.02	280.454	579.476	445.507
up2022	magixa	magixa	1.41335	5.29680524865167e-06	0.00030295	520.684	934.877	694.956	178.048	350.019	278.087
up2022	tnrc18	tnrc18	1.41439	3.23953932112986e-11	9.23777776986759e-09	3920.99	5248.43	4451.84	1342.92	2133.56	1631.64
up2022	LOC116039064	nfia	1.41615	3.09040439342751e-06	0.000196457	376.637	745.779	628.685	165.247	265.236	225.118
up2022	crebrf	crebrf	1.42046	9.4345184251889e-08	1.12767917536045e-05	1556.76	1684.52	1504.54	382.861	810.488	576.984
up2022	dennd6a	dennd6a	1.42068	0.000105289	0.00316996	121.581	195.852	192.546	38.4024	84.0045	67.1572
up2022	LOC116035344	ncoa7a	1.42658	0.000399585	0.00855806	72.6843	45.3449	63.5849	24.4379	18.6677	24.5928
up2022	rgs19	rgs19	1.42713	3.85621644847641e-09	6.81185279009182e-07	169.156	185.239	217.622	62.8404	73.115	76.6159
up2022	ache	ache	1.42784	0.000292896	0.00678247	792.919	1394.12	2471.75	380.533	713.261	637.52
up2022	LOC116039087	nol4lb	1.43212	0.00153603	0.0231346	447.999	566.329	540.024	66.3315	314.239	193.904
up2022	LOC118493497	gon4lb	1.43338	0.00165861	0.0243797	48.8967	54.9928	71.645	29.0928	24.1124	12.2964
up2022	LOC116045110	LOC116045110	1.43514	0.00106653	0.018035	325.097	91.6546	265.982	87.2783	86.338	78.5077
up2022	hdac5	hdac5	1.43569	2.52208052610286e-12	9.49872629840362e-10	422.89	549.928	513.157	154.774	185.121	209.038
up2022	cdkn1ca	cdkn1ca	1.43969	0.000520236	0.010564	70.0412	168.838	128.961	58.1855	44.3357	34.0515
up2022	arhgap39	arhgap39	1.44843	1.47148582466255e-06	0.000107591	397.781	469.851	494.35	96.588	202.233	198.634
up2022	pik3r3b	pik3r3b	1.44976	2.18026992348196e-11	6.59399514282173e-09	1659.84	2050.17	1752.62	513.196	844.712	639.412
up2022	npy2rl	npy2rl	1.4507	1.84942722496625e-10	4.67296415665206e-08	336.991	306.802	395.838	107.061	151.675	120.126
up2022	ahnak	ahnak	1.45173	1.2065783147369e-09	2.40845097404634e-07	3961.95	4484.32	3519.56	1138.11	1984.22	1249.5
up2022	atp2a1l	atp2a1l	1.45983	0.00143943	0.0222043	262.985	315.485	290.162	196.667	66.8925	53.9149
up2022	LOC116061266	plekhg3	1.46275	2.87420104373786e-07	2.82620330217002e-05	360.778	344.429	434.348	100.079	191.344	120.126
up2022	plxnb3	plxnb3	1.4637	3.3981571741305e-13	1.67901200454542e-10	537.864	726.484	683.314	202.486	264.459	238.361
up2022	LOC116043193	cunh21orf62	1.46563	4.15208514770474e-06	0.000250884	186.336	202.605	151.35	43.0573	85.5602	65.2654
up2022	LOC116064191	bmpr2a	1.46785	0.000134186	0.00374612	331.705	668.597	642.118	108.225	274.57	209.984
up2022	arfgef3	arfgef3	1.47149	3.14119471165141e-06	0.000199052	803.491	1479.02	1183.93	258.344	511.028	479.559
up2022	mast3a	mast3a	1.48139	2.53984969019377e-16	1.74820481606751e-13	1128.59	1268.69	1509.92	452.683	527.362	419.023
up2022	znf365	znf365	1.48275	1.04546300186691e-05	0.000525655	310.56	375.302	404.794	74.4775	188.232	125.801
up2022	LOC116034271	smu1a	1.48406	1.37773958550272e-09	2.69618233982548e-07	673.981	393.633	581.22	187.357	186.677	214.714
up2022	csmd2	csmd2	1.49592	6.71656889490796e-13	3.04703253889222e-10	1786.71	2192.96	2151.14	546.944	868.825	755.754
up2022	si:ch73-212j7.1	cep170bb	1.49605	2.97471890568365e-05	0.00118995	688.518	1197.3	1038.85	180.375	481.47	373.621
up2022	pld1b	pld1b	1.49936	8.97785595866737e-06	0.000460686	290.737	204.535	354.643	62.8404	127.562	108.776
up2022	stk35	stk35	1.50517	1.11691138006482e-09	2.29841938736845e-07	547.114	355.041	426.288	125.681	161.786	178.77
up2022	rffl	rffl	1.51273	1.77259197517109e-06	0.000126367	103.079	115.774	115.528	38.4024	49.0026	29.3221
up2022	slc6a8	slc6a8	1.51724	2.16561444266373e-08	3.10991581942522e-06	465.179	586.59	631.371	137.318	259.792	189.175
up2022	wnk1b	wnk1b	1.52027	1.17149467927006e-08	1.78505383915341e-06	1926.79	2109.99	2571.16	513.196	1039.17	749.133
up2022	ackr3b	ackr3b	1.52491	0.00117673	0.0193483	30.3952	47.2745	40.3003	12.8008	13.2229	15.134
up2022	mecp2	mecp2	1.52901	1.87077994971039e-07	1.96540203032469e-05	408.353	528.703	512.262	108.225	229.457	162.691
up2022	cebpd	cebpd	1.54741	3.87995023063509e-10	9.4448398236228e-08	580.153	630.005	743.317	201.322	172.676	295.113
up2022	xkr4	xkr4	1.55215	6.17906826597187e-06	0.000345491	490.288	763.146	651.074	115.207	292.46	240.252
up2022	LOC116055696	carmil1	1.55597	3.47622830069264e-05	0.00134071	66.0766	111.915	101.199	25.6016	39.6688	29.3221
up2022	stxbp4	stxbp4	1.58456	2.67192526718274e-05	0.00110195	59.4689	58.8519	81.4962	24.4379	21.7789	20.8093
up2022	rag1	rag1	1.59154	0.00157445	0.0234885	30.3952	32.8027	44.7781	15.1282	11.6673	9.45875
up2022	LOC116045478	plxna3	1.59694	1.61273123655395e-07	1.75911083130346e-05	762.524	993.729	1085.42	182.703	410.689	344.299
up2022	LOC116046848	cpne8	1.60016	0.000780919	0.0141837	96.4718	117.704	154.932	17.4557	65.3368	37.835
up2022	LOC116058051	dgkq	1.60159	1.20869267527045e-10	3.21689526547646e-08	498.218	726.484	681.523	166.411	263.681	196.742
up2022	LOC116058515	ankfn1a	1.60543	2.58390755919981e-05	0.00107554	55.5043	85.8659	91.3473	23.2742	29.5571	23.6469
up2022	si:dkey-22o22.2	cdh2	1.60873	7.7103009609905e-09	1.24117191518009e-06	244.483	166.908	272.251	82.6234	74.6707	67.1572
up2022	rorb	rorb	1.61984	3.05795236073953e-11	8.97643927540026e-09	247.126	193.922	258.817	73.3138	85.5602	68.103
up2022	LOC116053051	ifi44a8	1.62094	0.00306916	0.0382419	208.802	224.795	992.283	125.681	191.344	146.611
up2022	LOC116066725	LOC116066725	1.62946	7.15453807209409e-07	6.08970199647503e-05	133.475	158.225	181.799	32.5839	54.4474	65.2654
up2022	si:dkeyp-113d7.10	unchar	1.62998	4.38009666401828e-09	7.60270517482337e-07	256.377	306.802	260.609	59.3492	110.45	94.5875
up2022	atf6b	atf6b	1.63033	3.26914888557848e-05	0.00127702	229.947	415.823	511.366	68.6589	154.008	150.394
up2022	btbd3a	btbd3a	1.63375	5.43022624491325e-07	4.77671492958483e-05	188.979	227.689	205.979	39.5662	89.4493	69.9948
up2022	dnah9	dnah9	1.63912	2.93573471618851e-10	7.23459267528874e-08	273.557	221.901	180.008	77.9686	72.3372	66.2113
up2022	chrm4a	chrm4a	1.64686	6.64476868164472e-07	5.71707877820303e-05	1104.8	1002.41	848.993	162.919	436.357	342.407
up2022	LOC116056318	foxb1a	1.64808	0.00363308	0.0431153	40.9675	23.1549	33.1358	15.1282	7.7782	8.51288
up2022	ahr2	ahr2	1.65463	1.11082080953368e-09	2.29841938736845e-07	412.318	350.217	390.465	90.7694	167.231	105.938
up2022	wwc1	wwc1	1.66945	1.72942812961836e-13	9.08450391981896e-11	358.135	382.055	368.076	91.9331	144.674	109.722
up2022	LOC116061137	ccser2a	1.67761	3.70295445570416e-07	3.44293499466518e-05	387.209	561.505	607.191	97.7517	226.346	160.799
up2022	LOC116034664	egr4	1.67785	3.88758663020839e-05	0.0014697	1202.59	1531.12	1595.89	459.666	180.454	714.136
up2022	LOC116036295	LOC116036295	1.67828	0.000192954	0.0049379	54.1828	52.0984	34.9269	13.9645	14.7786	15.134
up2022	ankrd52a	ankrd52a	1.69068	2.80682959044742e-06	0.000183695	782.347	997.588	1117.66	159.428	470.581	265.791
up2022	LOC116052816	ldb3a	1.71157	0.000138374	0.00382046	58.1474	126.387	65.376	31.4202	21.0011	24.5928
up2022	fem1b	fem1b	1.71179	0.000308077	0.00707655	100.436	91.6546	101.199	10.4734	37.3353	40.6726
up2022	plcl1	plcl1	1.71617	5.00669376588417e-10	1.20407968988932e-07	1271.31	1618.91	2086.66	351.441	651.035	510.773
up2022	LOC116041766	CNNM4	1.72384	8.38701465502373e-10	1.81970869053183e-07	610.548	562.47	690.478	114.044	228.679	219.443
up2022	si:ch211-71n6.4	pnb	1.72577	1.83853832317925e-10	4.67296415665206e-08	1128.59	1017.85	1159.75	216.45	458.914	321.598
up2022	efr3a	efr3a	1.7292	1.07619027994642e-09	2.26124570294848e-07	840.494	983.117	951.983	172.229	382.687	279.979
up2022	LOC116066535	ncRNa	1.73677	0.000700952	0.0131625	42.289	42.4506	34.9269	16.2919	7.00038	13.2423
up2022	lrp6	lrp6	1.73743	7.75576012338558e-10	1.72014142025444e-07	635.657	764.11	529.277	144.3	267.57	164.582
up2022	ccdc82	ccdc82	1.74549	1.58063386769661e-11	4.92984884892064e-09	235.233	247.95	269.564	70.9863	94.894	57.6984
up2022	fgf11a	fgf11a	1.75542	5.05935602110767e-05	0.00178571	51.5397	61.7463	97.6163	16.2919	23.3346	22.701
up2022	LOC116045413	unchar	1.75706	0.0020607	0.0288455	62.112	31.8379	56.4204	6.98226	23.3346	13.2423
up2022	LOC116043966	dip2ca	1.76638	1.22215141728703e-07	1.40203243910727e-05	475.752	663.773	1031.69	155.937	280.015	201.471
up2022	lrch1	lrch1	1.77531	8.38025408429351e-12	2.78797086294305e-09	405.71	390.738	443.303	84.9509	158.675	116.343
up2022	akap6	akap6	1.78776	2.05528865618416e-06	0.00014245	1330.78	1879.4	1807.24	228.087	760.708	462.533
up2022	LOC116052025	kcna1a	1.79117	8.3253181470859e-08	1.01951948180357e-05	457.25	653.16	662.716	91.9331	219.345	199.58
up2022	LOC116041841	kctd9a	1.80641	7.60274257008981e-07	6.31050143743347e-05	108.366	102.267	101.199	29.0928	40.4466	18.9175
up2022	LOC116046251	ncRNA	1.81155	4.02990909099787e-07	3.68995483327562e-05	79.2919	76.2181	92.2429	24.4379	28.0015	17.9716
up2022	per1b	per1b	1.81921	1.53519754527408e-20	1.80259283536565e-17	2238.68	2899.18	2725.2	583.019	829.934	813.453
up2022	fgd1	fgd1	1.82234	6.16921855357575e-06	0.000345491	372.672	533.527	485.395	72.1501	223.234	96.4793
up2022	LOC116051999	histh1l1	1.8406	0.000697362	0.0131197	30.3952	33.7675	25.9713	6.98226	8.55602	9.45875
up2022	rbm15b	rbm15b	1.84668	1.00469568253863e-11	3.2346339547022e-09	178.407	254.703	222.099	74.4775	55.2252	53.9149
up2022	LOC116034448	nfia	1.84862	6.56981047858773e-05	0.00220401	120.259	254.703	186.277	25.6016	46.6692	83.237
up2022	LOC116034662	muc5.1	1.86462	3.18209971115109e-08	4.23452615561912e-06	2460.69	3111.43	3326.12	431.737	1227.4	782.239
up2022	corin	corin	1.87157	2.72639833975571e-06	0.000180474	108.366	247.95	188.068	41.8936	67.6703	38.7809
up2022	col10a1b	col10a1b	1.87571	0.00255588	0.0334324	38.3244	39.5562	120.005	27.9291	11.6673	15.134
up2022	LOC116052813	unchar	1.89055	6.17144136219545e-07	5.37272468301263e-05	124.224	200.675	190.755	26.7653	63.0034	48.2396
up2022	LOC116043170	col6a3	1.89602	1.02370282835729e-08	1.59641657475311e-06	80.6135	103.232	112.841	27.9291	24.8902	27.4304
up2022	lcor	lcor	1.90392	5.36862629538493e-11	1.46798834907094e-08	245.805	301.978	255.235	48.8758	94.894	69.0489
up2022	LOC116064193	unchar	1.9059	0.00353798	0.0423552	68.7197	274.964	230.159	66.3315	74.6707	12.2964
up2022	nacc1b	nacc1b	1.91034	1.75821210231745e-18	1.5258987727982e-15	409.675	466.956	548.98	107.061	146.23	124.856
up2022	igsf9b	igsf9b	1.9288	2.42132459834799e-13	1.23928359763139e-10	145.369	161.119	146.872	37.2387	43.5579	37.835
up2022	LOC116064685	pi4kb	1.94784	1.6647837765743e-11	5.11242291756916e-09	167.835	286.541	230.159	65.1678	59.1143	53.9149
up2022	cebpa	cebpa	1.95284	3.63241466438609e-13	1.72634831228121e-10	177.085	145.683	169.261	36.075	47.447	42.5644
up2022	epas1b	epas1b	1.96181	5.33190461098742e-09	9.01950406270508e-07	1424.61	1076.7	694.061	229.251	389.688	199.58
up2022	LOC116042176	ncRNA	1.97628	0.000121604	0.00346269	35.6814	51.1336	56.4204	13.9645	7.00038	16.0799
up2022	si:ch211-169p10.1	ccdc120a	1.9796	3.68765088147187e-09	6.63145939144685e-07	220.696	225.76	256.131	38.4024	87.8936	50.1314
up2022	LOC118495763	ncRNA	2.01044	1.2206404636381e-05	0.000598654	54.1828	54.028	49.2559	18.6194	12.4451	8.51288
up2022	kmt2ca	kmt2ca	2.01333	9.97406832973221e-13	4.42427506510633e-10	1551.48	2286.54	2272.04	325.839	658.035	527.798
up2022	arhgap5	arhgap5	2.0365	9.33926718843064e-14	5.03840844184497e-11	500.861	646.406	718.241	101.243	164.12	188.229
up2022	ckma	ckma	2.06544	7.73873680305038e-05	0.0024915	466.501	357.936	337.627	189.685	45.8914	43.5103
up2022	LOC116064718	LOC116064718	2.07581	3.44869957348641e-13	1.67901200454542e-10	146.69	176.556	190.755	31.4202	43.5579	46.3479
up2022	LOC116065701	LOC116065701	2.09063	2.68852648836448e-12	9.93808837671173e-10	190.301	211.288	213.144	32.5839	63.7812	46.3479
up2022	LOC116043956	LOC116043956	2.12355	1.0267665125095e-17	7.88280244469314e-15	442.713	627.111	679.732	110.553	159.453	130.531
up2022	mmp24	mmp24	2.15187	7.1544104873161e-12	2.42049470741215e-09	252.413	438.978	310.76	53.5307	93.3384	77.5618
up2022	LOC116056359	LOC116056359	2.1522	0.000162349	0.00429794	33.0383	28.9436	42.987	6.98226	5.44474	11.3505
up2022	LOC116054831	pcbp4	2.16444	4.47528970098085e-07	4.06051171460358e-05	253.734	296.189	463.006	32.5839	108.895	83.237
up2022	elk1	elk1	2.16736	1.03252978074016e-09	2.19258797376109e-07	199.551	338.64	240.906	36.075	79.3376	56.7525
up2022	LOC116035231	CABYR	2.18746	7.11718149344631e-05	0.00233661	42.289	42.4506	47.4648	3.49113	11.6673	13.2423
up2022	LOC116050872	PLAGL2	2.19134	9.0618180216825e-05	0.0028263	34.3598	29.9084	31.3447	9.30968	6.22256	5.67525
up2022	ncoa1	ncoa1	2.19938	1.7104432824953e-20	1.89678657566048e-17	652.837	867.342	895.562	134.99	216.234	173.095
up2022	LOC116063155	LOC116063155	2.21466	8.95887490401636e-14	4.96744727664085e-11	331.705	219.971	268.669	40.7299	70.0038	64.3195
up2022	myoc	myoc	2.21998	3.0206376765343e-06	0.000192636	163.87	61.7463	83.2873	26.7653	17.8899	21.7551
up2022	LOC116040698	klhdc8b	2.26461	7.64771351794606e-09	1.24110576855058e-06	99.1149	118.669	107.467	15.1282	33.4462	17.9716
up2022	LOC118496489	PLXNA3	2.33451	5.55556374942569e-08	7.10862871809526e-06	302.631	432.224	463.006	32.5839	126.785	76.6159
up2022	LOC116055006	FAM122A	2.33759	5.04928892228426e-08	6.54473092063092e-06	56.8259	68.4998	70.7494	17.4557	12.4451	9.45875
up2022	ciarta	ciarta	2.34883	1.39282494958892e-31	3.0891309798605e-28	1131.23	1330.44	960.043	187.357	248.902	233.631
up2022	LOC118493353	znf234	2.37989	0.00137308	0.0214628	47.5752	42.4506	21.4935	5.81855	13.2229	1.89175
up2022	LOC116046945	ncRNA	2.40911	1.11923825269899e-07	1.29890202105375e-05	51.5397	84.9011	85.974	9.30968	17.8899	14.1881
up2022	LOC116060878	ttn	2.42236	4.39427968563418e-05	0.00162134	54.1828	37.6266	83.2873	18.6194	5.44474	9.45875
up2022	LOC118494288	unchar	2.42727	0.000372906	0.00818875	31.7168	43.4154	42.0914	2.32742	14.0008	4.72938
up2022	LOC118493266	dsp	2.44834	0.000213775	0.00536077	100.436	34.7323	51.9426	4.65484	20.2233	8.51288
up2022	LOC118496510	CACNA1A	2.46953	0.000271754	0.00640434	59.4689	45.3449	53.7337	1.16371	17.112	9.45875
up2022	LOC116043028	ELFN2	2.46985	1.11944273457635e-16	8.27599867588097e-14	422.89	380.126	489.872	47.7121	104.228	79.4535
up2022	LOC116055440	ncRNA	2.48814	4.69118634573816e-20	4.68203853236397e-17	237.876	188.133	210.457	45.3847	37.3353	31.2139
up2022	elmod3	elmod3	2.51092	2.65341165536677e-10	6.62059375659701e-08	150.655	273.034	325.089	26.7653	58.3365	45.402
up2022	LOC116061779	tiam2a	2.56109	7.97538221788435e-05	0.00254308	25.1091	32.8027	38.5092	4.65484	8.55602	2.83763
up2022	LOC118494080	ncRNA	2.56599	1.23524828323303e-05	0.000602993	35.6814	29.9084	38.5092	5.81855	7.7782	3.7835
up2022	acvr2ab	acvr2a	2.5925	2.68649672169961e-21	3.35157256636537e-18	198.23	285.577	276.729	47.7121	40.4466	38.7809
up2022	LOC116046492	myhc-like	2.61596	3.7083864728872e-07	3.44293499466518e-05	48.8967	49.2041	60.8982	13.9645	7.00038	5.67525
up2022	LOC118494014	LOC118494014	2.61951	2.84479241768456e-18	2.36603756039173e-15	173.121	174.626	179.112	36.075	30.335	19.8634
up2022	zgc:110789	slc23a4	2.70612	0.00168849	0.0247278	10.5723	61.7463	42.987	4.65484	10.8895	1.89175
up2022	LOC118493906	LOC118493906	2.72177	7.10804099056521e-12	2.42049470741215e-09	1295.1	1998.07	1848.44	116.371	420.023	241.198
up2022	LOC116036869	LOC116036869	2.76936	4.75765825579372e-06	0.000276069	117.616	185.239	128.065	27.9291	3.8891	32.1598
up2022	LOC116049801	LOC116049801	2.80982	7.27806986394269e-06	0.000391584	34.3598	31.8379	42.0914	6.98226	2.33346	6.62113
up2022	LOC116048862	LOC116048862	2.93668	0.000112758	0.00332953	63.4335	14.4718	31.3447	4.65484	3.8891	5.67525
up2022	rfx5	rfx5	2.95887	7.08306221598631e-16	4.71283349644343e-13	122.902	117.704	136.125	10.4734	21.7789	15.134
up2022	LOC116061933	LOC116061933	3.14123	5.92262192391634e-08	7.53002905880855e-06	121.581	64.6406	86.8695	4.65484	6.22256	19.8634
up2022	LOC116052868	LOC116052868	3.16252	0.000476427	0.00982433	93.8288	68.4998	13.4334	15.1282	3.11128	1.89175
up2022	LOC116049802	LOC116049802	3.40703	9.67543713531107e-34	2.4141425082243e-30	548.436	849.011	675.254	79.1323	45.1135	72.8324
up2022	LOC116045643	LOC116045643	3.47439	2.48743312957894e-14	1.41861864855786e-11	163.87	242.161	240.906	6.98226	31.8906	17.9716
up2022	g0s2	g0s2	3.99512	0.000159726	0.00424577	14.5369	10.6126	90.4518	2.32742	3.8891	0.945875
up2022	LOC116039642	LOC116039642	4.00053	6.284592002777e-37	1.79209629953474e-33	1605.66	691.751	1239.46	79.1323	69.2259	72.8324
up2022	LOC116046512	LOC116046512	4.25103	5.9264547303908e-06	0.000334175	9.25072	44.3801	90.4518	3.49113	2.33346	1.89175
up2022	LOC118495939	LOC118495939	4.27712	6.21182468970311e-07	5.37272468301263e-05	58.1474	33.7675	21.4935	3.49113	0.77782	1.89175
up2022	LOC116036410	LOC116036410	4.4225	1.78493624005522e-25	2.74070094521093e-22	228.625	157.26	143.29	9.30968	6.22256	9.45875
up2022	LOC116038829	LOC116038829	4.61397	8.16946439035743e-07	6.65594606922142e-05	109.687	24.1196	23.2846	1.16371	3.11128	1.89175
up2022	LOC116049806	LOC116049806	5.33526	6.18898252620473e-48	2.05897133675954e-44	396.46	581.766	512.262	10.4734	7.00038	19.8634
up2022	LOC116046486	LOC116046486	5.80267	2.27320585848605e-11	6.77245703600599e-09	44.9321	80.0772	258.817	4.65484	0.77782	1.89175
up2022	LOC116043362	LOC116043362	7.4526	1.21038634388441e-149	1.20802609051384e-145	19943.2	12046.3	9798.35	82.6234	68.4481	87.9664
up2022	LOC116039462	LOC116039462	9.01386	2.28766437037415e-12	8.78155163404585e-10	63.4335	138.929	68.0627	0	0	0
