# Supplementary material for: Differential activity of transcription factors and neuronal effectors during the development of pikeperch brain
Source: Biol Open. 2025 Nov 20;14(11):bio062280. doi: 10.1242/bio.062280 (PMC12673963; doi:10.1242/bio.062280)
Supplement: Table S4. Inter-annual comparison of differentially transcribed genes in piscivores between 2022 and 2023. [file biolopen-14-062280-TableS4.xlsx]

## Sheet: Significant-DEGs_pisci2022x2023
Table S4 | Inter-annual comparison of significantly differentially transcribed genes between piscivores of 2022 and 2023. Three piscivores of 2022 and three piscivores of 2023, sorted according to the log2FoldChange value beginning with genes upregulated in 2022, followed by genes upregulated in 2023.
						piscivores of 2023 analyzed			piscivores of 2022 analyzed
year	ID	symbol	log2FoldChange	p-value	padj	pisci2023_C1	pisci2023_C2	pisci2023_C4	pisci2022_L1	pisci2022_L2	pisci2022_L3
up2022	LOC116060857	stub1	11.8051	4.27843008986585e-22	4.93802139538683e-19	0	0	0	335.922	540.67	688.18
up2022	jmjd8		11.7971	6.3635405591658e-22	6.95802921666681e-19	0	0	0	307.333	643.712	605.183
up2022	LOC116058004	mfap4.1	10.0696	2.00052534276149e-11	8.3178130818846e-09	0.582536	1.38174	0	697.574	0	1019.01
up2022	LOC116060859	Capn15	9.18062	7.3905040779766e-12	3.48949368681736e-09	0	0	0	27.1597	99.4057	126.8
up2022	LOC116043362	unchar	6.13359	4.98420136380082e-184	5.1773391666481e-180	145.634	93.958	104.105	7230.19	7798.5	9369.39
up2022	LOC116057992	rpp30	5.29509	0.000133839	0.0084825	1.16507	0	0.619673	45.7426	1.21226	34.5819
up2022	LOC118495939	ncRNA	4.73298	7.90286371160966e-07	0.000130303	1.16507	1.38174	0.619673	24.3007	21.8208	33.4292
up2022	LOC118493189	ncRNA	4.58477	0.000307032	0.0151554	1.74761	2.76347	0.619673	0	73.9481	41.4983
up2022	LOC116047119	eef1a1a	4.50235	0.000388453	0.0179735	135.731	122.974	112.781	2228.52	88.4953	6102.55
up2022	si:dkey-197j19.6		3.74312	4.21493569618263e-05	0.00357409	5.24282	5.52694	6.19673	120.074	104.255	3.45819
up2022	LOC116049806	snoRNA U85	3.73054	2.92968039326249e-15	2.17371822035815e-12	18.6411	6.90868	8.05575	100.062	162.443	201.728
up2022	LOC116039642	ncRNA	3.65322	2.86856883493833e-37	5.41768341325853e-34	54.7583	59.4146	30.364	654.691	493.392	640.918
up2022	LOC116036410	SNORD97	3.43006	3.44471292416426e-12	1.70390264284554e-09	9.32057	8.29041	9.2951	81.479	63.0377	147.549
up2022	LOC116060873	nlrc3	2.5562	0.000405719	0.0183825	9.90311	1.38174	3.71804	27.1597	40.0047	27.6655
up2022	LOC116056910	gcnt4a	2.45471	0.00118646	0.0381558	3.49521	33.1616	5.57706	85.7674	90.9198	41.4983
up2022	elmod3		2.28899	2.75105539203554e-12	1.39397989681801e-09	23.884	41.4521	33.4624	177.253	166.08	129.106
up2022	LOC116045643		2.21579	2.01635776109933e-05	0.0019853	13.9809	17.9626	55.1509	140.087	103.042	167.146
up2022	LOC116055440	ncRNA	2.16857	7.69852939707655e-10	2.42328709430705e-07	19.8062	23.4895	17.3508	87.1968	86.0708	94.5238
up2022	slc8a1a		2.15533	0.00151847	0.044683	5.82536	4.14521	8.67542	17.1535	24.2453	43.8037
up2022	acvr2ab		2.13035	6.07253736876192e-11	2.4736659575692e-08	29.1268	26.253	27.8853	144.375	98.1934	124.495
up2022	LOC116058719	naaladl2	2.12741	0.000496223	0.0212997	11.0682	4.14521	10.5344	21.4418	47.2783	48.4146
up2022	LOC116061779	tiam2a	2.05418	0.00133429	0.0414347	5.82536	6.90868	4.95739	18.5829	29.0943	24.2073
up2022	rag1		2.04922	0.000934738	0.0323653	6.99043	12.4356	7.43608	18.5829	36.3679	51.8728
up2022	rfx5		1.99005	2.03033483093057e-06	0.000292918	16.311	11.0539	20.4492	71.4728	66.6745	57.6365
up2022	LOC118494014	ncRNA	1.98063	3.83162321610246e-05	0.00335873	16.8935	45.5973	13.6328	94.3441	94.5566	97.982
up2022	LOC116063517	unchar	1.9715	0.000322411	0.0155049	9.90311	38.6886	15.4918	85.7674	53.3396	101.44
up2022	LOC116043956	larp4b	1.93536	2.13228690385484e-18	2.01355729216292e-15	88.5454	85.6676	113.4	401.677	368.528	337.75
up2022	ncoa1		1.92021	1.07326399489778e-12	6.02623229567604e-10	96.7009	99.4849	152.44	541.764	386.712	398.844
up2022	LOC116046251	ncRNA	1.89588	0.0017174	0.0478206	5.24282	11.0539	6.81641	30.0186	29.0943	23.0546
up2022	LOC116040698	klhdc8b	1.87858	0.000166282	0.00990507	19.8062	6.90868	26.6459	77.1906	53.3396	73.7747
up2022	LOC116043901	unchar	1.86303	4.18216321235504e-05	0.00356084	32.0395	38.6886	11.7738	104.35	98.1934	91.0656
up2022	LOC116055006	pabir2	1.83166	0.000294357	0.0148378	8.1555	17.9626	11.1541	42.8837	46.066	38.0401
up2022	LOC118493906	syne1	1.71115	1.33714311926944e-05	0.00147761	134.566	218.314	426.955	1159.29	695.84	702.012
up2022	LOC116064685	pi4kb	1.69573	2.06473114025868e-07	4.04667824895038e-05	28.5442	42.8338	50.1935	135.798	120.014	136.022
up2022	LOC116049355	fcgbp	1.67951	1.06853979123896e-11	4.93309203621985e-09	269.131	266.675	239.814	681.85	1123.77	676.652
up2022	zgc:158291		1.66575	0.00108311	0.0356603	12.8158	9.67215	17.3508	38.5953	32.7311	57.6365
up2022	nacc1b		1.64457	1.44192270932451e-14	9.66320783426348e-12	97.866	116.066	125.794	338.781	389.137	331.986
up2022	arhgap5		1.63725	3.08585843326739e-10	1.10532256812293e-07	132.818	106.394	195.197	487.444	419.443	456.481
up2022	ccdc17		1.63416	1.08294501398748e-07	2.39342368782871e-05	54.7583	80.1406	75.6001	152.952	232.755	261.67
up2022	LOC116043028	PPP1R29L	1.61885	3.24768265511304e-07	5.94968912060971e-05	72.817	56.6511	120.836	227.283	266.698	283.572
up2022	dnah5l		1.61707	4.27396435075518e-09	1.23321679704082e-06	146.799	163.045	200.154	348.787	596.434	619.016
up2022	LOC116043946	xpr1a	1.61213	1.29000347984527e-09	3.88403221649065e-07	47.1854	52.5059	62.587	170.105	153.958	172.909
up2022	si:ch211-180f4.1		1.60691	0.000524096	0.0221381	12.2332	13.8174	15.4918	48.6015	42.4292	35.7346
up2022	plcl1		1.5948	1.36349942663587e-07	2.86128288771315e-05	323.89	327.471	526.722	856.244	1669.29	1037.46
up2022	rbm15b		1.58113	8.91116003655853e-07	0.000145771	43.1076	27.6347	50.1935	130.08	124.863	115.273
up2022	LOC116064718	crtc2	1.55926	5.3814099290286e-07	9.47447383691264e-05	31.4569	42.8338	39.6591	124.363	107.892	100.287
up2022	si:ch211-169p10.1		1.54332	0.000133061	0.00847957	33.7871	52.5059	79.3182	148.663	115.165	219.019
up2022	mast3a		1.53292	5.19547439187999e-08	1.24064345392307e-05	264.471	341.289	301.781	628.961	1253.48	737.747
up2022	igsf9b		1.5071	0.000207658	0.0116597	24.4665	22.1078	30.364	80.0495	49.7028	91.0656
up2022	cebpa		1.50198	0.00162615	0.0466395	55.9234	13.8174	41.5181	87.1968	98.1934	137.175
up2022	ankrd52a		1.49775	1.02630504563072e-08	2.8054588582866e-06	164.858	157.518	251.587	467.432	663.108	496.827
up2022	LOC116039765	fbln1	1.49486	5.8542804014093e-05	0.00452932	890.114	1200.73	1174.28	1272.22	3567.69	4358.47
up2022	LOC116041881	vcana	1.4904	2.48721026729858e-05	0.00241457	105.439	151.991	221.843	274.456	558.854	512.965
up2022	ache		1.44916	7.53183111779329e-05	0.00554455	297.676	309.509	460.417	586.077	1596.55	734.289
up2022	LOC116049802	snoRNA U85	1.44486	0.000519476	0.0220247	74.5646	85.6676	66.9247	122.933	143.047	349.277
up2022	elk1		1.42886	0.000104323	0.00705992	51.2631	40.0703	83.0362	195.835	113.953	165.993
up2022	atrn		1.41565	1.27381854365393e-07	2.70036533106228e-05	136.313	117.447	213.168	383.094	460.66	410.372
up2022	dnah9		1.40979	1.39743123464311e-05	0.00151998	92.0406	75.9954	107.823	202.983	181.84	351.583
up2022	efcab6		1.40748	0.000104469	0.00705992	43.1076	42.8338	47.0952	77.1906	112.741	162.535
up2022	LOC116066725		1.40549	8.6543050972809e-06	0.00102155	41.9426	38.6886	58.2493	102.921	133.349	134.869
up2022	zmynd11		1.40483	8.10731680340199e-10	2.51387323269666e-07	99.6136	87.0493	95.4297	288.75	223.057	239.768
up2022	LOC116060866	hsp70.1	1.38305	2.09430477659409e-15	1.61145117532379e-12	259.228	270.82	319.751	693.286	790.396	735.442
up2022	si:dkey-22o22.2		1.37732	2.04663359127862e-06	0.000293233	57.671	56.6511	76.8395	162.958	136.986	199.422
up2022	si:dkey-30e9.6		1.37599	0.000724694	0.0282252	87.3803	91.1945	70.6427	114.356	178.203	351.583
up2022	LOC116062348	gpr37l1a	1.37484	7.56191048966904e-07	0.000125679	414.183	312.272	351.355	580.359	1152.86	1065.12
up2022	atf6b		1.37146	2.31901020535401e-08	5.87529719710118e-06	109.517	71.8502	87.3739	235.86	232.755	235.157
up2022	ccdc82		1.36326	7.42380769625863e-06	0.000899429	44.8552	71.8502	48.9542	154.381	141.835	122.189
up2022	spcs2		1.36256	3.58913146088594e-06	0.000477976	82.1375	63.5598	86.7542	227.283	144.259	231.699
up2022	btg4		1.35159	0.000108805	0.00729954	173.596	175.48	104.105	235.86	368.528	547.547
up2022	col7a1l		1.35145	2.62715539500635e-05	0.0024922	30.2919	37.3068	40.2788	90.0557	86.0708	97.982
up2022	fbxw10		1.34537	0.0010416	0.0347338	24.4665	30.3982	29.1246	52.8899	59.4009	99.1348
up2022	LOC116034662	flo11l	1.33177	2.90668769366669e-05	0.00268384	637.876	580.329	1175.52	1339.4	2369.98	2321.6
up2022	LOC116054994	fmo4	1.32598	0.000632743	0.025328	98.4485	121.593	169.171	204.412	524.91	246.684
up2022	acta2		1.31826	7.08507875887587e-06	0.00087062	274.957	268.057	259.643	384.524	780.698	834.576
up2022	grin3bb		1.31562	1.79298697885642e-05	0.00183494	76.3122	53.8877	83.0362	177.253	136.986	222.477
up2022	klf11a		1.30918	1.91594243938696e-08	4.975463022283e-06	115.342	138.174	101.007	298.756	322.462	250.142
up2022	LOC116052025	kcna1a	1.3029	1.01172896587657e-06	0.000162935	105.439	124.356	175.368	388.812	320.038	293.946
up2022	LOC116061137	ccser2a	1.30132	1.35256180218851e-05	0.00148674	90.293	136.792	193.338	348.787	363.679	323.917
up2022	lcor		1.29758	0.00112018	0.0365635	29.7093	33.1616	66.9247	110.068	95.7689	116.426
up2022	wwc1		1.28082	4.86911896367272e-10	1.68593244117168e-07	109.517	128.501	135.708	314.48	290.943	300.862
up2022	lrch1		1.27609	1.2613694079709e-06	0.000194111	80.3899	92.5762	130.131	230.142	258.212	247.837
up2022	mylkb		1.26576	0.00112111	0.0365635	40.7775	41.4521	73.7411	82.9084	147.896	146.397
up2022	LOC116053143	fam222ba	1.26265	0.00093746	0.0324055	40.7775	34.5434	73.1214	100.062	111.528	148.702
up2022	LOC116059163	efna2a	1.25864	0.00164725	0.0466871	84.4677	33.1616	79.9378	111.498	170.929	197.117
up2022	dysf		1.25817	4.6169735008215e-06	0.000603255	88.5454	77.3772	122.076	194.406	267.91	231.699
up2022	kmt2ca		1.25691	1.25010094444567e-06	0.000194111	423.503	400.703	737.411	1349.41	1253.48	1137.74
up2022	LOC118496489	plxna3	1.251	0.000536954	0.0224162	113.594	63.5598	177.846	257.302	253.363	342.361
up2022	LOC116043170	col6a3	1.24933	0.000134137	0.0084825	62.3313	41.4521	68.1641	110.068	130.925	172.909
up2022	csmd2		1.24311	9.22263585038885e-08	2.08261151947639e-05	516.709	454.591	749.185	1525.23	1156.5	1400.57
up2022	tjap1		1.22364	0.00048403	0.0209059	26.2141	29.0164	34.082	74.3317	67.8868	66.8583
up2022	mmp24		1.21691	9.87416272523649e-05	0.00686073	112.429	84.2858	130.751	285.891	168.505	312.39
up2022	LOC116050869	pax7a	1.21365	9.64512089378013e-06	0.00111321	73.3995	73.232	99.7674	177.253	167.292	229.393
up2022	LOC116054831	pcbp4	1.2129	0.000425634	0.0191268	60.5837	70.4685	113.4	137.228	232.755	198.27
up2022	LOC116044930	ccnyl1	1.19804	0.00122333	0.038801	25.6316	34.5434	34.7017	70.0433	87.283	58.7892
up2022	angpt1		1.19675	7.28030024373778e-05	0.00540172	450.3	712.975	483.965	781.912	1311.67	1672.61
up2022	LOC116039064	nfia	1.19525	0.000242169	0.0130338	86.2153	114.684	192.718	333.063	313.976	257.059
up2022	pik3r3b		1.19053	7.0150111510562e-08	1.61929840736881e-05	395.542	444.919	547.791	1257.92	838.887	1074.34
up2022	LOC116034348	unchar	1.18537	0.000529239	0.022257	43.6902	63.5598	45.8558	135.798	81.2217	126.8
up2022	rorb		1.18318	0.00038654	0.0179249	51.2631	63.5598	106.584	168.676	162.443	174.062
up2022	foxj1b		1.17684	0.000190604	0.0109995	162.527	156.136	124.554	243.007	266.698	489.91
up2022	LOC116063252	cacna1ha	1.1757	0.00139911	0.042682	45.4378	53.8877	39.6591	111.498	133.349	66.8583
up2022	klhl15		1.17308	9.67160098342555e-05	0.00676524	47.1854	42.8338	60.1083	114.356	126.075	101.44
up2022	fgd1		1.17266	6.71157265881167e-05	0.00508879	150.294	150.609	252.207	363.082	352.769	534.867
up2022	sh3bp5lb		1.17219	2.67045107566117e-07	4.99807397269016e-05	180.586	132.647	175.987	415.972	310.34	385.012
up2022	LOC116049354	fcgbp	1.16417	2.2359674315444e-06	0.000313866	206.218	223.841	197.676	328.775	550.368	523.339
up2022	ccdc85cb		1.14725	6.86824653424666e-06	0.000854418	139.809	116.066	195.817	298.756	346.708	361.957
up2022	LOC116067593	nek5	1.14558	4.94226881118558e-05	0.00399516	58.2536	73.232	60.1083	117.215	136.986	164.84
up2022	LOC116036681	pgm2l1	1.14248	0.00111943	0.0365635	270.297	341.289	352.594	1163.58	505.514	459.939
up2022	akap6		1.1423	3.01521310542538e-05	0.00275952	362.92	384.122	693.414	974.889	1012.24	1197.69
up2022	arhgap39		1.1418	1.52225204458604e-05	0.00160532	105.439	120.211	162.974	287.321	238.816	333.139
up2022	spata18		1.14052	0.00142108	0.0429917	115.925	84.2858	78.6985	132.939	180.627	302.015
up2022	LOC116064191	bmpr2b	1.13867	0.00103222	0.0345319	156.12	116.066	304.26	491.733	378.226	406.914
up2022	adamts6		1.13602	7.97288937272528e-05	0.00577132	85.6327	120.211	128.272	191.547	230.33	308.932
up2022	wnk1b		1.13542	3.99641707458423e-05	0.00344504	604.089	580.329	946.241	1165.01	2057.21	1462.81
up2022	LOC116041766	cnnm4a	1.13498	2.92751021888741e-05	0.00269111	143.304	153.373	236.715	390.241	323.675	461.092
up2022	lrp6		1.12873	3.89435316551644e-05	0.00338515	154.954	124.356	241.673	395.959	374.59	376.943
up2022	sp5l		1.12822	4.58307125884498e-05	0.00377831	90.293	64.9415	88.6133	150.093	172.142	215.56
up2022	pik3r2		1.128	3.26481135860172e-07	5.94968912060971e-05	389.716	392.413	584.352	1079.24	872.83	1040.91
up2022	LOC116065682		1.12781	0.000581669	0.0237003	63.4964	69.0868	102.246	125.792	216.995	171.757
up2022	LOC116041437	ncRNA	1.12621	0.000100148	0.00693528	79.8074	73.232	126.413	198.694	191.538	224.782
up2022	LOC116058051	dgkq	1.1204	2.55234933336149e-07	4.84756618434916e-05	209.13	179.626	265.84	443.131	458.236	529.103
up2022	LOC116061229	arid1b	1.11886	2.087845935875e-06	0.000297089	198.062	182.389	285.05	467.432	442.476	541.783
up2022	nsd2		1.1022	5.1712111442408e-05	0.00411617	72.817	73.232	94.1903	207.271	147.896	163.688
up2022	si:ch73-212j7.1		1.1015	0.000222856	0.0122482	227.771	223.841	453.601	710.44	594.009	644.376
up2022	tnr		1.10019	0.000824376	0.0302625	627.973	563.748	1079.47	1110.69	1426.83	2335.43
up2022	npy2rl		1.09772	4.72734016402639e-05	0.00386655	131.071	91.1945	144.384	235.86	233.967	321.612
up2022	LOC118493646	rnf150a	1.0938	0.00022749	0.012407	72.2344	46.979	79.9378	151.522	151.533	129.106
up2022	xkr4		1.09268	0.000730036	0.0282607	152.624	125.738	275.755	444.561	313.976	429.968
up2022	LOC116034505	grip2a	1.09248	1.47109828212856e-07	3.02594720903177e-05	225.441	214.169	268.318	467.432	449.75	595.961
up2022	si:dkeyp-27e10.3		1.09172	5.70976612163316e-06	0.000719588	241.17	178.244	288.148	563.206	421.868	532.561
up2022	LOC116048186	trarg1b	1.08365	0.000862744	0.0309821	177.091	143.7	293.105	305.904	533.396	466.856
up2022	dennd6aa		1.08119	0.000156666	0.0094665	53.0107	77.3772	78.6985	144.375	161.231	133.717
up2022	whrna		1.08027	0.000369055	0.0173464	63.4964	55.2694	79.3182	107.209	155.17	159.077
up2022	LOC116044489	slain1a	1.078	8.36427876820616e-05	0.005992	914.581	1123.35	933.228	1486.63	3035.51	1745.23
up2022	zbtb37		1.07546	0.0007255	0.0282252	72.817	66.3233	108.443	172.964	134.561	217.866
up2022	LOC116054641	kiaa2012	1.05857	2.74625414194841e-05	0.0025632	139.226	142.319	141.285	221.566	286.094	371.179
up2022	wdyhv1		1.05766	5.6940412411469e-05	0.00443048	122.915	146.464	133.23	330.204	306.703	199.422
up2022	patj		1.05729	7.79945266189218e-05	0.00568539	153.789	192.061	254.686	324.486	481.269	443.801
up2022	inhbb		1.05708	0.00123084	0.0389798	108.352	69.0868	83.6559	121.504	226.693	198.27
up2022	pcdh12		1.05689	3.34336534689982e-05	0.00301448	66.4091	82.9041	69.4034	137.228	152.745	160.229
up2022	LOC116065757	tubb4b	1.05559	0.00099493	0.0337536	2059.85	2368.29	1746.86	2474.39	3750.75	6605.14
up2022	LOC116047816	atp2c1	1.05501	0.000112779	0.00746173	920.406	993.467	1696.05	3091.91	2360.28	2054.16
up2022	LOC116037068	fat3a	1.0544	2.25496438123927e-09	6.59815281975295e-07	221.364	230.75	240.433	466.003	443.689	527.95
up2022	si:dkey-175m17.7		1.05261	0.000792136	0.0295451	72.817	70.4685	128.272	184.4	172.142	210.95
up2022	kcnq3		1.04402	7.44653330329668e-06	0.000899429	280.2	268.057	385.437	670.415	517.637	742.358
up2022	slc6a8		1.04286	1.62534428748048e-05	0.00169681	151.459	163.045	234.236	340.21	378.226	414.983
up2022	LOC116051035	pde6c	1.04245	0.00137133	0.0422691	107.187	102.248	173.508	218.707	213.358	359.652
up2022	ryr2a		1.02723	0.000374869	0.0175403	497.485	560.984	943.762	1729.64	1288.64	1067.43
up2022	LOC116036339	unchar	1.02578	0.000244752	0.0131388	132.818	91.1945	172.269	291.609	237.604	285.877
up2022	epas1b		1.0229	0.00165904	0.0467661	238.257	367.542	487.063	527.469	667.958	1023.62
up2022	pex3		1.02233	0.00165725	0.0467661	36.6997	35.9251	36.5607	75.7612	67.8868	78.3856
up2022	s1pr1		1.01126	0.00010306	0.00705992	532.438	643.889	930.749	1119.26	1392.89	1736.01
up2022	mafaa		1.01005	7.24547194306951e-05	0.00539515	96.7009	70.4685	83.6559	180.111	178.203	152.16
up2022	tlcd3a		1.00907	1.46296767653518e-06	0.000223479	189.324	164.426	203.872	320.198	381.863	424.205
up2022	LOC116053059	pik3r3b	1.00567	4.38558222678894e-05	0.00365086	605.837	422.811	586.831	1047.79	823.127	1379.82
up2022	LOC116061952	gria1a	1.00055	1.08629483860996e-06	0.000172273	150.877	129.883	140.666	253.014	289.731	303.168
up2023	smoc1		-1.00766	5.67962571560942e-05	0.00443048	642.537	389.649	568.86	315.91	250.939	232.851
up2023	adra2a		-1.00984	0.000862728	0.0309821	115.342	122.974	99.1477	65.755	56.9764	44.9565
up2023	tmem54a		-1.00989	0.000958272	0.0329604	185.246	244.567	136.948	108.639	92.1321	79.5384
up2023	LOC116058717	ncRNA	-1.01618	0.000731817	0.0282607	180.004	128.501	227.42	88.6263	78.7972	99.1348
up2023	eya4		-1.01917	1.03056563681624e-05	0.00118287	258.063	205.879	234.856	108.639	106.679	130.258
up2023	gfpt2		-1.01981	0.00056575	0.0232282	157.867	131.265	104.725	64.3255	64.25	65.7056
up2023	cpne7		-1.02312	0.000474565	0.0206257	1725.47	1217.31	1433.3	1002.05	441.264	712.387
up2023	LOC116064564	hmcn2	-1.02438	1.99283128193144e-05	0.00198091	2814.23	2499.56	3954.75	1691.05	1717.78	1150.42
up2023	kcnq5a		-1.04297	0.000166396	0.00990507	491.66	454.591	425.096	188.688	161.231	314.695
up2023	LOC116047371	unchar	-1.04601	0.000930289	0.032319	108.934	131.265	135.089	78.6201	44.8538	58.7892
up2023	LOC116034809	tmem230a	-1.04925	0.000378103	0.0176519	330.298	432.483	270.797	120.074	157.594	219.019
up2023	LOC116055267	ncRNA	-1.05371	2.54063319972083e-05	0.00244962	170.683	236.277	193.338	88.6263	99.4057	99.1348
up2023	LOC116036609	b3galt2	-1.05446	0.00127336	0.0400212	186.411	118.829	164.213	62.8961	101.83	62.2474
up2023	LOC116065032	Slc47a1	-1.05546	0.00175125	0.0485097	389.716	424.193	194.577	148.663	132.137	202.88
up2023	ndufa4l2a		-1.05655	1.60103714216109e-06	0.000237582	370.493	362.015	299.922	138.657	189.113	167.146
up2023	LOC118493048	ncRNA	-1.06499	0.0013421	0.041615	312.822	165.808	200.154	98.6325	140.623	86.4547
up2023	LOC116051225	her15.2	-1.06702	0.00110489	0.0362052	138.643	139.555	99.1477	45.7426	56.9764	76.0802
up2023	LOC116044339	si:rp71-1c10.7	-1.08342	0.00175648	0.048525	208.548	116.066	135.089	52.8899	87.283	77.2329
up2023	LOC116046776	nlrp12l	-1.08422	6.12477232300466e-05	0.00471267	249.908	309.509	383.578	115.786	180.627	147.549
up2023	gck		-1.08592	0.000507688	0.021569	100.779	102.248	87.3739	45.7426	38.7925	51.8728
up2023	LOC116035895	six1b	-1.09133	0.000745697	0.0284777	153.207	106.394	124.554	50.031	52.1274	78.3856
up2023	crb3a		-1.10036	8.72776926802856e-06	0.0010244	219.616	244.567	187.761	110.068	84.8585	108.357
up2023	LOC116038875	pitpnaa	-1.11193	0.000406141	0.0183825	257.481	234.895	174.748	144.375	80.0094	85.302
up2023	LOC116044344	hbaa1	-1.12653	0.0016308	0.0466395	3510.36	4114.81	5422.76	1039.21	3217.35	1718.72
up2023	th		-1.13186	1.44387004375367e-05	0.00154621	263.889	200.352	183.423	110.068	90.9198	95.6766
up2023	fgfrl1a		-1.13702	7.91333714931137e-06	0.000944825	157.285	150.609	149.341	65.755	77.5849	64.5529
up2023	LOC116037610	ncRNA	-1.13803	0.000786025	0.0294228	465.446	272.202	285.669	94.3441	197.599	172.909
up2023	clic2		-1.14163	0.000361678	0.0170383	334.375	192.061	237.335	80.0495	145.472	121.037
up2023	anpepa		-1.14309	5.12023687541276e-05	0.00409127	305.831	320.563	260.882	90.0557	133.349	176.368
up2023	myo1b		-1.14557	0.000216231	0.0120112	1657.31	989.322	1478.54	914.852	436.415	516.423
up2023	fkbp5		-1.14942	0.00103198	0.0345319	1649.16	1032.16	1833.61	1063.52	409.745	564.838
up2023	LOC116045139	unc13ba	-1.15486	0.000400307	0.0183005	395.542	240.422	183.423	132.939	109.104	126.8
up2023	tacr2		-1.15742	0.00122101	0.0387866	126.993	136.792	86.7542	70.0433	38.7925	48.4146
up2023	irf1b		-1.17057	0.000435855	0.0193895	3060.06	1173.09	2817.65	1013.48	1268.03	853.02
up2023	si:dkeyp-59c12.1		-1.17338	0.000836275	0.03048	94.9533	88.431	94.1903	55.7488	29.0943	39.1928
up2023	zgc:158403		-1.17472	0.00148761	0.0442132	80.3899	88.431	82.4165	24.3007	36.3679	49.5674
up2023	adam8b		-1.17588	0.000394624	0.0181781	232.432	150.609	185.902	52.8899	106.679	92.2184
up2023	LOC116038326	ncRNA	-1.18086	1.87758047015099e-06	0.000272774	612.827	530.586	446.784	273.026	169.717	259.364
up2023	zgc:66479		-1.19556	1.83793398449462e-05	0.00187172	160.78	135.41	187.141	74.3317	59.4009	78.3856
up2023	sst1.1		-1.22552	0.000765132	0.0288584	784.093	695.013	925.172	560.347	176.991	292.793
up2023	rprml		-1.22696	3.77626018915122e-05	0.00332423	1373.62	958.924	726.877	591.795	351.557	365.415
up2023	rprma		-1.2395	0.000337907	0.0160612	186.994	218.314	117.738	97.203	64.25	59.9419
up2023	tfpia		-1.25083	1.54696762371005e-07	3.09021657524773e-05	665.256	527.823	426.335	241.578	191.538	247.837
up2023	LOC116056863	pl	-1.26031	0.000740365	0.0283784	620.983	967.215	1039.81	231.572	609.769	254.753
up2023	LOC116041547	cenpe	-1.26686	2.11173513956801e-07	4.10012126397434e-05	407.192	462.881	583.732	161.529	244.877	197.117
up2023	mrvi1		-1.26839	4.46467645412385e-05	0.00369536	181.751	186.534	185.902	47.172	81.2217	100.287
up2023	mc4r		-1.27802	1.4907001243317e-05	0.00158007	223.694	163.045	150.581	62.8961	88.4953	70.3165
up2023	LOC116038082	slc4a2a	-1.29005	6.43567910805489e-05	0.00491549	452.63	342.67	208.83	112.927	160.019	137.175
up2023	lpla		-1.29945	4.37821657775494e-08	1.06115269568576e-05	744.481	639.743	1029.28	283.032	321.25	376.943
up2023	tbx3a		-1.30299	6.9840396773202e-05	0.00521919	156.12	171.335	140.046	45.7426	89.7075	53.0256
up2023	LOC116066331	Syne2b	-1.31522	8.19619902362995e-05	0.00591236	182.916	214.169	293.725	90.0557	61.8255	125.648
up2023	LOC116055447	mibp	-1.32208	9.03218179541794e-06	0.00105418	187.576	211.405	267.079	118.645	80.0094	69.1638
up2023	fstl3		-1.3267	6.09460811783154e-07	0.000105513	363.502	294.31	361.889	152.952	93.3443	161.382
up2023	LOC116065739		-1.34369	0.000172434	0.010177	210.878	106.394	159.876	57.1782	81.2217	50.7201
up2023	pitx2		-1.34374	1.46603597665244e-07	3.02594720903177e-05	416.513	345.434	403.407	162.958	107.892	189.048
up2023	gdf10a		-1.34438	0.000760292	0.0287794	88.5454	127.12	102.866	64.3255	33.9434	27.6655
up2023	parm1		-1.34562	0.000445641	0.0197403	470.106	367.542	195.817	114.356	195.175	96.8293
up2023	pcare1		-1.36103	0.000221465	0.0122041	78.0598	132.647	130.131	55.7488	41.217	35.7346
up2023	c7a		-1.36464	0.000654143	0.0259844	728.17	327.471	332.145	195.835	101.83	242.073
up2023	angptl1a		-1.3665	2.50258132928047e-07	4.81399325146313e-05	217.286	227.986	232.997	71.4728	76.3726	114.12
up2023	LOC116047696	abcc4	-1.3775	0.000433986	0.0193894	58.8361	70.4685	71.2624	20.0124	24.2453	32.2764
up2023	LOC116045794	nap1l1	-1.37884	6.42458947093649e-06	0.000804041	394.377	496.043	346.397	227.283	140.623	108.357
up2023	LOC116059735	hbba2	-1.39572	0.000736363	0.0282771	1893.82	2413.89	1130.9	636.108	1120.13	310.084
up2023	klf17		-1.39813	0.0010407	0.0347338	52.4282	62.1781	76.8395	21.4418	32.7311	18.4437
up2023	LOC116037611	ncRNA	-1.40111	0.000769751	0.0289703	128.158	67.705	70.0231	30.0186	41.217	29.971
up2023	hectd2		-1.40177	0.000879522	0.0310907	271.462	274.965	400.309	144.375	46.066	168.299
up2023	tdh		-1.40435	4.28858730939967e-13	2.54558289579366e-10	1529.16	1220.07	1453.13	638.967	463.085	488.757
up2023	serpine1		-1.42839	0.000110724	0.00737275	106.021	91.1945	66.9247	35.7364	27.8821	34.5819
up2023	LOC116035879	cyp1b1	-1.43697	6.26710893011713e-08	1.46291222497959e-05	487	414.521	346.397	145.804	116.377	198.27
up2023	slc20a1a		-1.44736	0.000638863	0.0255238	117.672	120.211	237.335	87.1968	40.0047	48.4146
up2023	si:ch1073-184j22.1		-1.46369	4.37954689478476e-05	0.00365086	170.683	269.438	329.666	61.4666	88.4953	127.953
up2023	LOC116040204	ccnd1	-1.47679	7.42721905769648e-05	0.00549112	104.274	158.9	129.512	51.4604	27.8821	61.0947
up2023	LOC116039908	lurap1	-1.48689	4.81601751697464e-05	0.00392364	96.1184	91.1945	70.6427	31.448	36.3679	24.2073
up2023	ascl1a		-1.49804	0.00105555	0.0349746	173.596	121.593	59.4886	52.8899	31.5189	41.4983
up2023	LOC116046320	crj1b	-1.5012	7.67320168095765e-05	0.00561306	262.141	371.687	604.801	108.639	215.783	112.968
up2023	socs3a		-1.52949	0.00139163	0.0426746	210.295	53.8877	163.594	41.4542	54.5519	53.0256
up2023	oprk1		-1.53416	0.00030216	0.0150899	66.4091	49.7425	96.0493	24.3007	24.2453	25.3601
up2023	LOC116056953	nlrc3	-1.53699	7.72208283197577e-06	0.000927319	191.654	146.464	275.755	68.6139	90.9198	53.0256
up2023	adss1		-1.5604	2.44418483105992e-06	0.00033852	149.712	218.314	152.44	78.6201	42.4292	55.331
up2023	LOC116059262	si:ch73-171o20.1	-1.58314	2.36401977401195e-06	0.000329614	935.552	395.176	792.562	243.007	292.156	175.215
up2023	LOC116054220	lhfpl2a	-1.59139	0.000765389	0.0288584	78.0598	37.3068	57.6296	22.8713	16.9717	18.4437
up2023	tac3a		-1.59854	6.6555139055427e-07	0.000113335	304.666	287.401	202.013	68.6139	69.0991	123.342
up2023	slc6a11a		-1.59952	0.000108922	0.00729954	79.2248	107.775	143.764	24.3007	52.1274	32.2764
up2023	zgc:110626		-1.60461	0.00183037	0.0498375	65.8265	29.0164	58.2493	12.8651	20.6085	17.2909
up2023	si:dkey-220f10.4		-1.62431	0.000253206	0.0134536	70.4868	56.6511	57.6296	21.4418	12.1226	26.5128
up2023	nkl.4		-1.63074	0.000212013	0.0118647	611.662	222.459	224.322	82.9084	162.443	96.8293
up2023	atp7b		-1.6722	9.4456264030226e-05	0.00662949	69.3217	80.1406	67.5444	34.3069	19.3962	14.9855
up2023	c1qa		-1.68511	0.00049514	0.0212972	745.646	157.518	273.896	145.804	120.014	101.44
up2023	LOC116043275	usp47	-1.68592	0.000162645	0.00976574	154.372	64.9415	194.577	42.8837	53.3396	33.4292
up2023	bhmt		-1.72106	1.50412443290497e-06	0.000224807	1077.11	634.216	557.086	207.271	141.835	338.903
up2023	LOC116044813	unchar	-1.74249	6.7636542465453e-05	0.00509112	1045.07	274.965	821.067	300.186	193.962	147.549
up2023	wnt8b		-1.7817	0.000312387	0.0152344	65.244	42.8338	38.4197	15.724	14.5472	12.68
up2023	si:ch73-366l1.5		-1.78728	3.83339731143386e-07	6.92511557782943e-05	340.783	585.856	569.48	82.9084	207.297	141.786
up2023	prdm12b		-1.79086	0.000867606	0.0310396	223.694	147.846	181.564	88.6263	12.1226	59.9419
up2023	gsx1		-1.79251	5.07694447411979e-09	1.42531785743025e-06	186.994	122.974	172.269	42.8837	50.9151	46.1092
up2023	LOC116035417	gpr22a	-1.79365	9.11648836267981e-05	0.00648613	436.319	291.546	317.273	167.246	33.9434	101.44
up2023	isl1		-1.79779	2.68212650259448e-06	0.000369014	207.965	204.497	208.21	71.4728	81.2217	26.5128
up2023	LOC116047900		-1.80115	2.82874805003155e-07	5.24707506601834e-05	1754.01	623.162	886.133	333.063	343.071	261.67
up2023	LOC116057449	ncRNA	-1.80222	0.000126926	0.00821319	107.769	85.6676	55.1509	12.8651	25.4575	32.2764
up2023	LOC116049212	dcdc2b	-1.80773	5.53810560920755e-05	0.00434167	73.982	58.0329	48.9542	21.4418	13.3349	17.2909
up2023	epcam		-1.8097	1.2363586877075e-11	5.57361400256942e-09	253.403	255.621	195.197	54.3193	73.9481	71.4692
up2023	LOC116063018	grp	-1.81158	0.00173482	0.0481187	154.954	105.012	47.7148	52.8899	19.3962	16.1382
up2023	c1qb		-1.81777	0.000199803	0.0114036	751.471	158.9	250.348	101.491	122.439	106.051
up2023	hpcal1		-1.83227	3.70992734045419e-08	9.1754452973733e-06	1856.54	1452.2	1262.89	686.139	286.094	313.542
up2023	LOC116052402	CUNH3orf85	-1.83362	2.75135299145283e-05	0.0025632	71.0693	85.6676	73.7411	22.8713	30.3066	11.5273
up2023	LOC116044834	unchar	-1.83966	0.00168199	0.0470933	55.9234	44.2155	57.6296	14.2946	25.4575	4.61092
up2023	ogna		-1.84141	0.000294971	0.0148378	220.781	85.6676	79.3182	41.4542	20.6085	46.1092
up2023	macc1		-1.85116	0.000298695	0.0149889	41.36	48.3607	43.3771	17.1535	7.27358	12.68
up2023	LOC116051224	her15.2	-1.86279	6.29695655550366e-05	0.00482728	161.945	111.921	59.4886	24.3007	26.6698	40.3455
up2023	kcnn1b		-1.90603	2.58583259192355e-05	0.00247561	86.7978	99.4849	84.2756	40.0248	12.1226	20.7491
up2023	adm2a		-1.95512	0.000991009	0.0337512	52.4282	41.4521	29.7443	14.2946	13.3349	4.61092
up2023	LOC116060508	unchar	-1.96019	0.000104645	0.00705992	164.275	117.447	87.9936	32.8775	50.9151	11.5273
up2023	LOC116037061	cldn4	-1.96566	0.00135726	0.0419601	58.8361	64.9415	33.4624	4.28837	12.1226	23.0546
up2023	LOC116060809	csta1	-1.98972	0.00171063	0.0477498	54.1758	23.4895	127.033	21.4418	15.7594	14.9855
up2023	LOC118493256	ncRNA	-2.00279	4.50359224336384e-09	1.28167299802581e-06	321.56	298.455	343.299	124.363	46.066	71.4692
up2023	LOC116063323	lhx8a	-2.0723	0.000472631	0.0206257	85.0502	60.7963	86.1346	38.5953	7.27358	10.3746
up2023	chrm5b		-2.0769	2.00188040478571e-11	8.3178130818846e-09	449.717	478.08	432.532	165.817	76.3726	81.8438
up2023	si:dkey-159a18.1		-2.08628	0.000136656	0.00855131	40.195	34.5434	61.3476	7.14728	13.3349	11.5273
up2023	LOC116046300	myo6b	-2.09891	0.000294541	0.0148378	48.3505	41.4521	47.0952	15.724	13.3349	3.45819
up2023	ppfibp2a		-2.10471	1.71181074795623e-05	0.00176054	108.934	105.012	96.669	41.4542	8.48585	23.0546
up2023	ppa1a		-2.11503	1.6404310128333e-06	0.000241702	54.7583	81.5224	65.0657	12.8651	14.5472	18.4437
up2023	LOC116035996	tac1	-2.12236	0.00029304	0.0148378	505.641	290.164	115.259	135.798	36.3679	38.0401
up2023	LOC116059562	gprc5c	-2.16653	7.12536310475089e-08	1.62669690660659e-05	283.112	342.67	273.276	108.639	29.0943	63.4001
up2023	pdyn		-2.1757	5.15914085974771e-10	1.72872824776224e-07	654.187	541.64	539.735	134.369	61.8255	187.895
up2023	LOC116046343	mhc1lba	-2.18316	1.50319282302593e-07	3.06165008807488e-05	2125.09	652.179	720.06	220.136	316.401	234.004
up2023	si:dkeyp-110a12.4		-2.21972	9.29772888996914e-07	0.000150906	98.4485	118.829	76.2198	12.8651	15.7594	33.4292
up2023	LOC116059739	hbaa1	-2.23706	2.26048210252419e-12	1.20414142769077e-09	8908.72	14030.1	16315.4	3882.4	2779.72	1665.69
up2023	elapor1		-2.27307	0.000140109	0.00868884	168.353	117.447	29.7443	21.4418	23.033	20.7491
up2023	nptx2b		-2.37731	6.49298938797635e-07	0.000111481	120.002	52.5059	78.6985	14.2946	19.3962	14.9855
up2023	LOC116049561	s100a1	-2.37877	0.000218892	0.0120943	401.95	234.895	50.1935	52.8899	18.184	61.0947
up2023	LOC116054320	unchar	-2.41531	0.000175838	0.0103193	55.9234	33.1616	34.082	14.2946	4.84906	4.61092
up2023	mmp17b		-2.41629	0.00025895	0.0135851	26.2141	40.0703	34.7017	7.14728	2.42453	9.22184
up2023	prl2		-2.43979	0.000534169	0.0223737	18.0586	48.3607	31.6033	8.57674	4.84906	4.61092
up2023	cd164l2		-2.44193	1.56234196918822e-13	9.83565285148041e-11	177.091	257.003	270.178	57.1782	30.3066	42.651
up2023	ckmb		-2.46879	7.34526742710287e-07	0.000124063	49.5155	85.6676	76.2198	17.1535	7.27358	13.8328
up2023	LOC116041781	prkg1a	-2.49583	1.33778338144201e-09	3.97034996420824e-07	94.9533	109.157	139.426	25.7302	24.2453	11.5273
up2023	LOC116036105	afp4	-2.51883	1.39249946318529e-05	0.00151998	59.4186	49.7425	37.8001	14.2946	7.27358	4.61092
up2023	LOC116040585	pde6ha.1	-2.52759	0.000422252	0.0190288	97.866	53.8877	36.5607	14.2946	1.21226	17.2909
up2023	LOC116050398	GnRH2	-2.66463	0.00150774	0.0445565	27.3792	30.3982	16.7312	8.57674	1.21226	2.30546
up2023	LOC116064942	cldn7b	-2.69841	1.57387276288435e-05	0.00165137	63.4964	77.3772	35.941	2.85891	15.7594	8.06911
up2023	prlh2		-2.70923	1.27521256153966e-09	3.88403221649065e-07	93.7882	142.319	91.7116	24.3007	16.9717	9.22184
up2023	lypd6		-2.75265	0.00143202	0.0429917	20.3887	23.4895	14.8722	1.42946	2.42453	4.61092
up2023	th2		-2.84416	1.46832420805116e-12	8.02748300585863e-10	139.809	110.539	90.4723	14.2946	15.7594	17.2909
up2023	atp1a2a		-2.84637	1.26093794522629e-11	5.57361400256942e-09	85.0502	149.227	148.102	21.4418	13.3349	18.4437
up2023	LOC116061452	hmx3b	-2.85961	0.000185047	0.0107987	84.4677	67.705	85.5149	8.57674	24.2453	0
up2023	LOC116062238	gls2a	-2.88646	0.00180092	0.0493591	15.1459	31.7799	17.3508	0	4.84906	3.45819
up2023	LOC116041479	tshr	-2.92763	0.000318503	0.015424	35.5347	24.8712	22.9279	0	4.84906	5.76365
up2023	LOC116043076	bgls3	-2.9507	0.000232932	0.0126349	18.6411	42.8338	29.1246	7.14728	3.63679	1.15273
up2023	gpr151		-2.95513	1.69008830346246e-05	0.00174685	103.691	22.1078	58.2493	10.0062	4.84906	9.22184
up2023	pde9a		-2.98405	1.91347536266647e-15	1.52894040997676e-12	664.673	813.842	877.457	117.215	40.0047	140.633
up2023	rgs5b		-3.00552	2.29206217337962e-13	1.40051740152828e-10	163.693	245.949	115.879	21.4418	16.9717	26.5128
up2023	six6a		-3.02678	7.44915067244658e-07	0.000124803	164.275	63.5598	78.0788	24.3007	4.84906	9.22184
up2023	LOC116050274	h2af1al	-3.03895	0.000315606	0.0153194	27.9617	29.0164	14.8722	1.42946	3.63679	3.45819
up2023	rab38c		-3.04269	0.000477607	0.0206714	17.4761	22.1078	23.5476	4.28837	2.42453	1.15273
up2023	si:dkey-73n8.3		-3.16142	0.000619093	0.0249741	29.1268	37.3068	16.1115	7.14728	2.42453	0
up2023	apoba		-3.16261	4.39273799417451e-08	1.06115269568576e-05	51.8457	58.0329	57.0099	4.28837	3.63679	10.3746
up2023	abcg2d		-3.20927	2.18187909461732e-10	7.95237512117101e-08	65.8265	156.136	94.81	12.8651	8.48585	12.68
up2023	muc15		-3.2101	6.2765820025287e-10	2.03743736097709e-07	75.1471	75.9954	145.623	5.71782	14.5472	11.5273
up2023	LOC116036570	cnga1a	-3.23617	5.60518174750673e-06	0.000718813	54.1758	26.253	38.4197	7.14728	2.42453	3.45819
up2023	LOC116062454	comta	-3.2502	2.05714105097678e-08	5.27618584370896e-06	69.3217	157.518	53.9116	12.8651	9.69811	6.91638
up2023	gng8		-3.28837	0.000400767	0.0183005	82.1375	6.90868	34.082	5.71782	4.84906	2.30546
up2023	tmc2b		-3.32638	0.000734237	0.0282607	43.6902	37.3068	9.2951	4.28837	4.84906	0
up2023	nkx2.4b		-3.55056	3.90524227988185e-16	3.24525633458182e-13	150.294	124.356	140.666	18.5829	4.84906	12.68
up2023	cacng6b		-3.64566	8.32055714029271e-11	3.32422258826117e-08	53.0107	82.9041	84.8952	5.71782	7.27358	4.61092
up2023	ca4c		-3.67101	0.00149511	0.0443094	66.4091	85.6676	1.85902	0	6.06132	5.76365
up2023	LOC116039652	slc1a1	-3.71276	3.17259824290196e-08	7.94105162605881e-06	110.099	82.9041	119.597	20.0124	3.63679	1.15273
up2023	LOC116062178	aqp4	-3.85055	1.3036061451562e-17	1.17749642024435e-14	166.605	265.293	231.138	12.8651	6.06132	26.5128
up2023	krt1-c5		-3.88328	0.000405913	0.0183825	16.311	22.1078	18.5902	2.85891	1.21226	0
up2023	LOC116046308	grk1a	-3.90486	1.40310489635615e-10	5.39805633737019e-08	55.9234	73.232	60.728	5.71782	3.63679	3.45819
up2023	hcrt		-3.96173	2.092272748174e-10	7.76195827559194e-08	58.2536	82.9041	79.3182	10.0062	2.42453	2.30546
up2023	LOC116038963	itpk1a	-4.01844	1.04940718855469e-21	1.09007171711119e-18	138.643	153.373	195.817	10.0062	12.1226	8.06911
up2023	LOC118494257	unchar	-4.02745	0.000149587	0.00914022	21.5538	23.4895	16.7312	1.42946	1.21226	1.15273
up2023	LOC116042828	cldn35	-4.045	0.000192378	0.0110405	6.99043	71.8502	86.1346	1.42946	8.48585	0
up2023	s100t		-4.09999	1.33519949884871e-08	3.55625251135667e-06	72.817	52.5059	187.761	2.85891	2.42453	12.68
up2023	fzd5		-4.10121	3.29129043180859e-06	0.000444004	52.4282	29.0164	25.4066	1.42946	3.63679	1.15273
up2023	nox5		-4.12709	1.89855404101201e-11	8.21717920875511e-09	55.3409	82.9041	127.033	7.14728	4.84906	3.45819
up2023	LOC118494861	unchar	-4.15524	3.85841686441391e-05	0.00336801	15.1459	37.3068	37.8001	1.42946	3.63679	0
up2023	LOC116062215	alas2	-4.21832	2.2228692925712e-19	2.19905283586508e-16	115.925	265.293	206.971	11.4356	10.9104	9.22184
up2023	LOC116050608	tmem233	-4.32734	4.90989587610051e-06	0.00063356	21.5538	35.9251	42.1378	0	2.42453	2.30546
up2023	LOC116062986	rfng	-4.37251	0.00139461	0.0426746	8.1555	11.0539	31.6033	0	1.21226	1.15273
up2023	LOC116051046	dusp1	-4.49458	0.00030858	0.0151554	16.8935	19.3443	19.8295	0	1.21226	1.15273
up2023	hpdb		-4.65112	0.00126381	0.0398417	48.3505	8.29041	8.67542	2.85891	0	0
up2023	f11r.1		-4.68203	1.73276349085052e-10	6.54512027680354e-08	92.0406	89.8128	48.3345	5.71782	3.63679	0
up2023	LOC116060780	ppme1	-4.78427	2.35744020638424e-29	3.76737079135635e-26	221.946	446.3	463.516	10.0062	12.1226	18.4437
up2023	nkx2.4a		-4.7906	6.32418842225372e-27	9.38464389088007e-24	255.733	212.787	237.955	17.1535	6.06132	3.45819
up2023	impdh1a		-4.82027	5.13104726484068e-13	2.96104185908514e-10	79.8074	129.883	118.977	10.0062	0	2.30546
up2023	LOC116042503	ncRNA	-4.91338	4.3933341777574e-05	0.00365086	27.3792	29.0164	19.8295	1.42946	0	1.15273
up2023	s100s		-4.94759	3.88319647987505e-12	1.87612574114893e-09	64.6615	171.335	459.178	5.71782	13.3349	3.45819
up2023	pmch		-5.02687	2.34900553805004e-12	1.22001475132474e-09	122.915	77.3772	93.5707	8.57674	1.21226	0
up2023	LOC116038351	lmx1a	-5.23818	0.000212451	0.0118647	13.9809	20.726	16.7312	0	0	1.15273
up2023	LOC118494512	TBX19	-5.26504	0.00100083	0.0337536	25.049	24.8712	2.47869	1.42946	0	0
up2023	LOC116035905	si:dkey-219c10.4	-5.31167	1.88782525644729e-16	1.63414873761218e-13	104.856	138.174	106.584	2.85891	1.21226	4.61092
up2023	LOC116044513	gcga	-5.70556	0.000321995	0.0155049	27.3792	41.4521	2.47869	0	0	1.15273
up2023	LOC116035441	ankmy2	-5.9888	9.35134666479587e-56	2.15860252179038e-52	616.905	1062.55	915.877	5.71782	14.5472	19.5964
up2023	LOC116044850	pde9aa	-6.17618	3.00856606606503e-31	5.20858000187508e-28	238.84	339.907	327.187	2.85891	3.63679	5.76365
up2023	apoda.2		-6.28031	0.000314521	0.0153025	36.1172	16.5808	1.23935	0	0	0
up2023	LOC116049239	ptp4a3a	-6.51288	7.73427826139758e-76	2.67799384800891e-72	983.903	1448.06	1391.17	22.8713	7.27358	12.68
up2023	pde9al		-6.55392	1.07407175555769e-52	2.2313840721711e-49	522.534	983.795	848.333	7.14728	8.48585	9.22184
up2023	LOC116044390	ptf1a	-6.73854	3.91420330719791e-25	5.08234835668979e-22	196.897	399.321	337.102	1.42946	1.21226	5.76365
up2023	LOC116055182	npr2	-7.05977	3.74218839399339e-15	2.68082634086941e-12	124.663	190.679	190.859	2.85891	1.21226	0
up2023	LOC116064310	Gyc88E	-7.53338	1.11430887904127e-111	7.71658898736078e-108	3609.39	5597.41	5591.93	11.4356	26.6698	40.3455
up2023	LOC116062380	agrp	-7.75506	4.11758829711179e-10	1.44987960800843e-07	118.837	93.958	79.3182	0	0	1.15273
up2023	LOC116049087	Gyc88E	-7.81259	1.51049566670198e-74	4.48293535367624e-71	1221.58	1919.23	2170.72	2.85891	9.69811	10.3746
up2023	oacyl		-8.40059	0.000537341	0.0224162	550.496	379.977	1.23935	2.85891	0	0
up2023	LOC116040105	ifi44a8	-8.43092	0.000524282	0.0221381	440.979	23.4895	2.47869	1.42946	0	0
up2023	LOC116044355	pvalb6	-8.76142	2.01771319585991e-59	5.2397489554987e-56	1297.31	2757.94	1890.62	2.85891	1.21226	9.22184
up2023	cga		-8.85185	1.05262495791868e-06	0.000168218	4227.46	3618.76	3.09837	2.85891	4.84906	9.22184
up2023	pmchl		-9.28798	4.71734998784025e-26	6.53352973315874e-23	989.145	801.406	553.988	0	1.21226	2.30546
up2023	LOC116044757	pomca	-9.7251	1.32175228615738e-10	5.18101957451312e-08	18701.1	12955.1	104.105	5.71782	12.1226	19.5964
up2023	tshba		-10.013	2.10853686723669e-06	0.000297992	2120.43	1834.94	3.09837	1.42946	2.42453	0
up2023	LOC116055658	pomca	-12.2925	7.64948227573184e-10	2.42328709430705e-07	33566.9	31319.8	94.1903	0	3.63679	9.22184
up2023	LOC116064173	ifi44a8	-12.4608	0.000338618	0.0160612	3720.07	197.588	0.619673	0	0	0
up2023	smtla		-13.6463	8.44999253260035e-06	0.00100313	20550.7	12989.7	0	1.42946	1.21226	0
up2023	prl		-14.0295	1.58662268605216e-07	3.13924631454606e-05	13943.6	8691.11	3.71804	1.42946	0	0
up2023	gh1		-29.4286	4.96972e-14	3.22643791437751e-11	15100.5	23648.4	0	0	0	0
Table S4 | Inter-annual comparison of significantly differentially transcribed genes between piscivores of 2022 and 2023.
