# Supplementary material for: Differential activity of transcription factors and neuronal effectors during the development of pikeperch brain
Source: Biol Open. 2025 Nov 20;14(11):bio062280. doi: 10.1242/bio.062280 (PMC12673963; doi:10.1242/bio.062280)
Supplement: Table S5. TFs transcribed in brain of both juvenile pikeperch phenotypes in 2022-2023. [file biolopen-14-062280-TableS5.xlsx]

## Sheet: Sheet1
	Table S5 | Transcription factors transcribed in brain of both juvenile pikeperch phenotypes in 2022-2023. Colour-code of the normalized hit counts for each gene and individuals show the reproducibility within and between years
						piscivores analysed			planktivores analysed								piscivores analysed			planktivores analysed
		2022	log2FoldChange	p-value	padj	pisci_L1	pisci_L2	pisci_L3	plankt_N2	plankt_N3	plankt_N4		2023	log2FoldChange	p-value	padj	pisci_C1	pisci_C2	pisci_C4	plankt_N4	plankt_N5	plankt_N6	Note
		bsx	-1.86458	0.154706	0.902439	16.9453	0	6.87578	48.5827	37.0187	0.680791		bsx	-0.0836887	0.891593	0.975997	67.3228	38.2744	57.8455	99.4016	59.5199	16.0217
		nkx1.2lb	-0.731469	0.292955	0.981861	8.47265	49.4883	10.3137	40.4856	29.7601	43.5706		nkx1.2lb	-1.57241	0.00685201	0.114502	5.41677	21.8711	19.5534	49.1161	41.5073	44.2952
		nkx2.1	0.208748	0.911069	0.999565	108.732	0	56.1522	28.3399	107.427	6.80791		nkx2.1	1.03689	0.00311142	0.0684184	353.638	286.147	289.228	228.039	141.751	84.8205
		nkx2.2a	-0.0979493	0.77216	0.999565	203.344	441.774	377.022	484.815	343.33	268.232		nkx2.2a	-0.644834	0.000972668	0.0314606	549.416	614.213	453.802	996.355	787.072	739.823
		nkx2.2b	-1.06214	0.221144	0.96039	4.23632	6.03516	11.4596	17.2064	23.9532	4.76554		nkx2.2b	-0.623213	0.28742	0.710998	11.6074	9.11295	13.8503	17.5415	18.7957	17.9066
		nkx2.4a	-3.32739	0.000230513	0.0266352	16.9453	6.03516	3.43789	109.311	144.445	8.16949		nkx2.4a	-0.519283	0.0308417	0.266825	339.709	280.679	312.855	591.732	368.083	383.577
		nkx2.4b	-2.52442	0.00779806	0.280988	18.3574	4.82813	12.6056	103.238	98.7164	3.40396		nkx2.4b	-0.597662	0.0291963	0.258966	199.647	164.033	184.943	378.896	241.212	214.879
		nkx3-2											nkx3-2	0.867935	0.153882	0.561958	29.4053	20.0485	15.4798	14.0332	13.3137	8.48205
		nkx6.1	0.562368	0.443359	0.999565	22.5937	226.922	49.2764	30.3642	79.8442	91.9068		nkx6.1	-0.55733	0.136926	0.53757	42.5604	87.4844	53.7719	78.3519	107.292	78.2234
		nkx6.2	0.131573	0.72508	0.999565	615.679	1803.31	756.335	857.282	895.706	1145.77		nkx6.2	-0.610288	0.00105166	0.033301	590.428	825.634	821.244	1017.41	1182.57	1207.28
		irx1a	-0.129496	0.561815	0.999565	323.373	400.735	493.91	497.973	389.059	447.961		irx1a	-0.224821	0.332166	0.748677	392.329	391.857	432.619	577.699	340.673	507.038
		irx1b	-0.0893552	0.682772	0.999565	276.773	344.004	397.649	391.698	309.215	384.647		irx1b	-0.479279	0.0118289	0.156695	260.005	306.195	349.517	440.876	383.746	452.376
		irx2a	-0.0387228	0.866981	0.999565	223.113	294.516	316.286	331.982	243.888	283.209		irx2a	-0.401604	0.0939976	0.451431	163.277	205.953	253.38	290.019	237.296	295.929
		irx3a	-0.0389871	0.857313	0.999565	266.888	379.008	318.578	307.691	305.585	377.839		irx3a	-0.566513	0.00861545	0.130479	223.635	222.356	305.522	419.826	330.492	368.498
		irx4a	-0.0399416	0.948243	0.999565	12.709	28.9688	10.3137	16.1942	18.8723	18.3814		irx4a	-1.62754	0.00115322	0.0352638	9.2859	14.5807	20.3681	50.2855	37.5915	49.0074
		irx4b											irx4b	-1.58119	0.0192657	0.205949	10.0597	7.29036	7.33253	18.7109	16.4463	39.5829
		irx5a	-0.00742641	0.972773	0.999565	360.088	383.836	413.692	406.88	301.956	455.449		irx5a	-0.462662	0.0368725	0.288659	308.756	366.341	411.437	566.005	386.879	545.679
		irx6a	0.180396	0.58424	0.999565	74.8417	77.2501	83.6553	84.0076	48.6323	76.2486		irx6a	-0.578959	0.138086	0.53919	56.4892	51.0325	56.2161	86.5379	49.3388	110.267
		irx7	-0.0327826	0.966038	0.999565	7.06054	9.65626	19.4814	7.08498	9.43613	20.4237		irx7	0.653066	0.276756	0.702946	20.8933	32.8066	18.7387	23.3886	10.181	12.2519
		sirt1	0.0727873	0.690796	0.999565	475.881	381.422	369	372.467	401.398	390.093		sirt1	-0.209029	0.119605	0.503789	539.356	501.212	520.61	627.985	573.27	607.88
		sirt2	-0.0405119	0.82998	0.999565	1698.77	2099.03	1737.28	2198.37	1924.97	1571.95		sirt2	-0.11294	0.47417	0.833693	2116.41	2755.76	2315.45	2859.26	2570.32	2335.39
		sirt3	0.142662	0.534954	0.999565	132.738	150.879	156.997	141.7	140.816	117.777		sirt3	0.228665	0.320171	0.738915	164.051	160.388	166.204	167.229	119.823	133.828
		sirt4	-0.0309491	0.911383	0.999565	73.4296	73.629	79.0714	79.959	82.7476	68.7599		sirt4	-0.0512153	0.848056	0.966662	79.704	100.242	90.4346	91.2156	103.377	82.9356
		sirt5	0.180387	0.281859	0.980992	420.808	440.567	458.385	381.577	426.077	357.415		sirt5	0.056058	0.679336	0.91505	566.44	606.923	542.607	570.682	541.161	535.312
		sirt6	0.0601911	0.81072	0.999565	235.822	168.984	201.689	220.646	207.595	153.859		sirt6	-0.296459	0.145659	0.551493	285.541	287.969	254.194	410.47	307.78	298.757
		sirt7	-0.304058	0.267409	0.977385	105.908	91.7344	119.18	160.93	113.959	117.777		sirt7	-0.38183	0.0401495	0.30033	164.825	154.92	160.501	206.989	214.585	205.454
		klf1	-0.12922	0.806078	0.999565	19.7695	65.1797	34.3789	44.5342	56.6168	29.9548		klf1	-0.953003	0.033399	0.275774	82.7993	120.291	140.133	380.065	117.473	167.756
		klf11a	2.28705	4.35631719611339e-21	2.25254271418033e-17	295.131	321.071	248.674	49.5949	65.327	61.2712		klf11a	-0.174221	0.490688	0.843124	153.217	182.259	132.8	204.65	180.126	140.425
		klf11b	1.79758	5.00643134499338e-14	1.47925742154997e-10	443.402	434.532	418.276	93.1169	121.218	156.582		klf11b	0.202867	0.291111	0.71344	489.831	444.712	409.807	385.912	328.142	455.203
		klf12b	0.187956	0.319904	0.986188	1399.4	1187.72	1752.18	1290.48	1317.43	1202.28		klf12b	0.438729	0.013565	0.168678	2548.21	1806.19	1978.97	1444.25	1499.74	1733.17
		klf13	-0.0088515	0.971138	0.999565	1118.39	725.426	650.907	831.979	934.177	742.062		klf13	-0.109801	0.720754	0.929176	714.24	687.117	1143.87	569.513	1148.89	1029.16
		klf17	0.0402103	0.935317	0.999565	21.1816	32.5899	18.3354	19.2307	26.1308	24.5085		klf17	-0.637325	0.208037	0.636906	69.6442	82.0166	101.026	226.87	50.9051	116.864
		klf2a	-0.225369	0.230694	0.966017	290.894	311.414	369	401.82	346.233	389.412		klf2a	-0.232938	0.764448	0.943101	14.7027	5.46777	13.8503	11.6943	7.0484	22.6188	LOC116058758
		klf2b	-0.759475	0.000310544	0.0332796	175.101	153.293	171.894	299.593	241.71	305.675		klf2b	0.457796	0.0084426	0.128987	543.225	413.728	481.503	351.999	368.867	330.8	LOC116045896
		klf3	-0.163953	0.462125	0.999565	131.326	148.465	129.494	144.736	145.897	167.475		klf3	0.427208	0.0292993	0.259298	242.981	215.066	252.565	167.229	195.789	166.814
		klf4	-0.589981	0.294795	0.981861	296.543	82.0782	44.6925	185.222	219.934	230.107		klf4	-0.784478	0.0619071	0.375765	68.0966	202.308	239.529	244.411	295.25	335.512
		klf5a	0.0119746	0.957932	0.999565	289.482	212.438	241.798	207.489	279.455	248.489		klf5a	0.37459	0.0162475	0.187966	345.9	342.647	364.997	265.461	266.273	281.793
		klf5b	-0.475261	0.0688258	0.75822	337.494	191.918	221.171	325.909	387.607	327.46		klf5b	-0.163609	0.445338	0.819	300.244	380.921	429.36	346.152	446.399	448.606
		klf6a	0.274075	0.0925015	0.823006	797.841	1009.08	929.376	727.729	730.211	805.376		klf6a	0.256719	0.111141	0.48851	1299.25	1026.12	996.41	941.392	872.436	970.724
		klf7b	-0.194412	0.567774	0.999565	1283.61	624.036	862.91	680.158	1482.2	1005.53		klf7b	0.194421	0.439307	0.815665	1246.63	911.295	1429.84	748.436	1263.23	1126.23
		klf8	0.0241502	0.863191	0.999565	1780.67	1771.92	1728.11	1545.54	1819.72	1825.2		klf8	0.0784499	0.577652	0.879864	1951.59	1879.09	2370.85	1923.71	1918.73	2036.63
		klf9	-0.352051	0.203912	0.954513	223.113	158.121	207.419	313.763	254.775	183.814		klf9	0.588621	0.0171116	0.19282	268.517	216.888	343	162.551	212.235	178.123
		neurl1aa	-0.0755767	0.814246	0.999565	166.629	106.219	212.003	144.736	212.676	153.178		neurl1aa	0.484001	0.148426	0.555512	274.708	143.985	238.715	107.588	197.355	166.814	neuralized E3 ubiquitin protein ligase 1Aa
		neurl1ab	0.679621	0.180381	0.933529	559.195	154.5	645.177	181.173	463.096	203.557		neurl1ab	1.28082	5.04733388830295e-06	0.00058392	1036.15	601.455	629.783	233.886	326.576	373.21
		neurl1b	0.232385	0.40003	0.999565	162.392	201.574	267.009	218.622	153.156	167.475		neurl1b	0.466308	0.0595046	0.367008	277.029	195.017	241.974	203.481	178.56	138.54
		neurl2											neurl2	1.21516	0.251447	0.6794	2.32147	51.0325	14.6651	8.18602	16.4463	3.7698
		neurl4	0.1082	0.583384	0.999565	984.239	864.235	780.401	660.927	844.17	930.641		neurl4	-0.0933	0.567105	0.876516	884.482	816.521	968.709	809.246	987.56	1053.66
		neurod1	-0.759634	0.41978	0.999565	15610.9	4485.33	1346.51	8124.45	16381.8	11796.7		neurod1	-0.572594	0.344685	0.757223	3819.6	13596.5	17687.7	16370.9	19194.4	16639.9	neuronal differentiation 1
		neurod2	-0.452672	0.279642	0.980476	2407.64	622.829	1565.38	2004.04	2789.46	1495.02		neurod2	-0.191345	0.310986	0.730673	1731.05	2475.08	2638.08	2420.72	2728.52	2660.54	LOC116061478
		NEUROD2	-0.307372	0.443605	0.999565	2454.24	726.633	1129.92	1373.47	2334.35	1624.37		NEUROD2	-0.679419	0.00676234	0.113564	1389.79	1968.4	2463.73	2351.73	3460.77	3508.74	LOC116063994
		neurod4	0.325305	0.509014	0.999565	59.3085	27.7617	33.2329	20.2428	40.6479	34.0396		neurod4	-0.654719	0.0740926	0.406348	53.3939	56.5003	54.5866	118.113	57.9535	83.8781
		neurod6a	0.777165	0.467063	0.999565	323.373	37.418	519.121	100.202	327.361	85.7797		neurod6a	0.891786	0.00677968	0.113705	599.714	277.034	342.185	171.906	215.368	271.426
		neurod6b	-0.145691	0.733325	0.999565	594.498	199.16	704.767	410.929	771.585	474.511		neurod6b	0.0328267	0.85253	0.96842	869.779	772.778	825.317	646.695	882.617	883.076
		neurog1	0.746702	0.275843	0.979296	8.47265	15.6914	25.2112	9.10926	12.3396	8.16949		neurog1	-0.328417	0.52023	0.857646	27.0839	20.0485	14.6651	30.4052	25.061	22.6188	neurogenin 1
		atf1	-0.242388	0.296368	0.981861	165.217	146.051	142.099	207.489	176.383	153.178		atf1	-0.0494538	0.79115	0.951757	208.159	242.405	219.976	252.597	223.199	215.821
		atf2	-0.0912272	0.620889	0.999565	838.792	614.379	671.534	698.376	811.507	750.913		atf2	-0.142435	0.2821	0.706125	845.017	803.763	870.942	884.09	887.316	1013.13
		atf3	-0.737085	0.0582049	0.71332	59.3085	39.8321	33.2329	52.6313	85.651	80.3333		atf3	-0.0892609	0.79128	0.951845	49.5248	51.0325	61.9192	50.2855	53.2546	69.7413
		atf4a	0.195807	0.110827	0.856591	5193.73	5948.25	5612.92	4886.61	4850.9	4892.16		atf4a	0.130532	0.296537	0.717939	8156.12	7233.86	7497.92	7659.77	6411.7	6844.07
		atf4b	-0.0901191	0.471211	0.999565	3076.98	3108.11	2856.88	3133.58	3098.68	3391.02		atf4b	-0.145196	0.210648	0.639829	3660.19	3907.63	4243.91	4304.68	4191.45	4567.11
		atf5a	-0.140687	0.545502	0.999565	1324.56	1153.92	1383.18	1884.6	1115.64	1259.46		atf5a	0.0493249	0.780365	0.94688	1326.34	1345.07	1372.81	1582.24	1071.36	1258.17
		atf5b	0.118478	0.698575	0.999565	686.285	984.938	1042.83	1163.96	529.149	809.461		atf5b	-0.154884	0.573209	0.878179	999.008	909.473	971.968	1498.04	675.081	1037.64
		atf6	-0.147246	0.29427	0.981861	748.417	679.559	713.935	761.129	788.28	821.034		atf6	0.0102737	0.95379	0.989179	1037.7	854.795	1051	845.499	936.655	1145.08
		atf6b	-0.332584	0.275923	0.979296	232.998	231.75	233.776	176.112	312.844	388.732		atf6b	-0.0715778	0.847986	0.966662	145.479	94.7747	114.876	68.9964	155.065	149.85
		atf7a	-0.107785	0.589369	0.999565	176.514	219.68	205.127	210.525	212.676	225.342		atf7a	0.488012	0.0515435	0.34292	276.256	196.84	279.451	142.671	209.103	186.605
		atf7b	-0.195562	0.204844	0.95459	800.665	730.254	733.416	935.217	879.737	778.825		atf7b	-0.160884	0.198621	0.622965	942.519	838.392	959.747	998.694	1027.5	1045.18
		atf7ip2	-0.132121	0.517206	0.999565	237.234	224.508	297.95	279.351	260.582	293.421		atf7ip2	0.124339	0.465598	0.829537	451.914	428.309	386.995	339.135	405.675	415.62	atf7 interacting protein 2
		dlx1a	0.631417	0.649614	0.999565	225.937	2.41406	116.888	53.6434	135.735	33.3588		dlx1a	0.796556	0.0431109	0.311586	691.026	513.971	341.37	342.643	403.325	144.195
		dlx2a	0.514704	0.718082	0.999565	193.459	1.20703	106.575	58.7041	113.234	38.8051		dlx2a	0.651457	0.0547506	0.354876	610.548	473.874	342.185	399.945	332.841	176.238
		dlx3b											dlx3b	3.45162	0.00185641	0.0479198	47.9771	20.0485	8.96198	5.84716	1.56631	0
		dlx5a	1.07464	0.243804	0.970771	125.678	3.6211	59.5901	26.3156	52.9875	10.2119		dlx5a	1.30478	0.000256438	0.0123327	332.745	220.533	163.76	114.604	111.208	65.0291	rev
		dlx6a	0.148552	0.870436	0.999565	96.0234	2.41406	41.2547	30.3642	75.489	19.7429		dlx6a	0.839624	0.0329679	0.274514	246.85	136.694	144.206	121.621	119.04	55.6046
		alx1											alx1	-0.496986	0.514792	NA	11.6074	9.11295	6.51781	17.5415	6.26525	15.0792
		alx3											alx3	1.68281	0.0215886	0.219834	36.3698	14.5807	15.4798	7.01659	4.69894	9.4245
		alx4a	0.834932	0.0115559	0.352935	97.4355	123.117	159.289	50.607	82.7476	78.9718		alx4a	1.37841	0.00028674	0.0131698	290.958	154.92	189.831	111.096	86.1472	49.0074
		emx1	0.692139	0.432727	0.999565	26.8301	3.6211	13.7516	10.1214	13.0654	4.08475		emx1	1.96986	0.000982538	0.0316235	65.7751	30.984	33.4038	7.01659	9.39787	16.9641
		emx2	0.279191	0.247322	0.972671	410.924	388.664	441.196	384.613	242.436	396.22		emx2	-0.129866	0.598033	0.88585	510.724	377.276	342.185	528.583	344.589	476.88
		emx3	1.76937	0.142408	0.893851	32.4785	8.44922	72.1956	4.04856	29.0342	0		emx3	3.19637	3.56960701927834e-05	0.00275309	67.3228	25.5163	22.8123	7.01659	2.34947	3.7698
		foxa2	-0.339106	0.494174	0.999565	32.4785	44.6602	50.4224	39.4735	89.2803	32.678		foxa2	-0.589062	0.0254817	0.240805	81.2516	92.9521	82.2873	123.96	150.366	108.382
		foxb1a	0.06112	0.791473	0.999565	492.826	579.375	589.025	596.15	386.881	610.67		foxb1a	-0.477878	0.0230211	0.227956	372.21	390.034	457.876	645.526	440.134	617.305
		foxb2	-0.478529	0.76096	0.999565	0	35.0039	0	2.02428	17.4205	29.274		foxb2	-0.0940261	0.939122	0.986189	8.51207	23.6937	27.7007	9.35545	54.0378	0
		foxc1a	0.598659	0.013433	0.379381	327.609	457.465	537.456	325.909	296.149	253.254		foxc1a	0.685708	0.0129671	0.164393	649.239	548.6	483.132	473.62	336.757	236.555
		foxd1	0.90618	0.00288173	0.161089	81.9023	89.3204	111.158	43.522	55.1651	51.7401		foxd1	0.667909	0.0681223	0.390041	191.135	138.517	102.655	126.299	67.3514	80.1083
		foxd2	0.634251	0.0301519	0.552921	221.701	353.66	432.028	210.525	256.953	182.452		foxd2	0.711898	0.0172809	0.194098	680.192	636.084	461.135	515.719	322.66	247.864
		foxd3	0.378386	0.686112	0.999565	14.1211	76.043	3.43789	10.1214	28.3084	33.3588		foxd3	-0.819762	0.156285	0.565416	8.51207	29.1615	30.9596	32.7441	44.6399	41.4678
		foxd5	0.495288	0.328399	0.98827	24.0058	25.3477	40.1087	24.2914	25.405	14.2966		foxd5	1.10372	0.0592762	0.366172	32.5006	47.3874	34.2185	23.3886	22.7115	6.59715
		foxf2b	-0.262684	0.459452	0.999565	52.248	119.496	77.9255	90.0804	103.797	106.203		foxf2b	0.0619115	0.818374	0.958527	83.5731	102.065	76.5842	84.199	82.2314	81.9932
		foxg1a	1.72192	0.398332	0.999565	471.644	3.6211	548.916	3.03642	301.23	6.12712		foxg1a	4.47541	9.25992685151427e-07	0.000153835	731.265	291.615	320.187	16.372	39.941	3.7698
		foxj1a	0.280689	0.318191	0.986188	251.355	337.969	409.109	323.885	301.956	198.11		foxj1a	0.20147	0.460105	0.826325	305.661	222.356	323.446	321.594	238.079	185.663
		foxj1b	0.83602	0.0112822	0.348283	240.058	265.547	487.034	235.829	162.592	159.305		foxj1b	-0.101386	0.679161	0.91505	215.897	205.953	163.76	231.547	232.597	163.044
		foxj2	0.151557	0.65126	0.999565	72.0175	143.637	132.932	116.396	86.3769	112.331		foxj2	0.639616	0.0204142	0.212447	203.516	127.581	145.836	113.435	93.9787	101.785
		foxj3	-0.058061	0.770115	0.999565	909.398	679.559	655.491	684.207	828.202	821.034		foxj3	-0.22832	0.322858	0.740724	827.219	842.037	1198.46	875.904	1128.53	1357.13
		foxk1	-0.240964	0.0989769	0.833301	824.671	701.286	760.919	867.404	906.594	926.557		foxk1	0.210007	0.251307	0.679109	1144.49	821.988	1129.21	798.721	937.438	946.22
		foxl2a	0.471523	0.118832	0.866761	228.762	213.645	409.109	233.804	182.19	199.472		foxl2a	0.55551	0.0759521	0.410314	408.58	399.147	292.487	343.813	250.61	154.562
		foxl3	0.345969	0.629968	0.999565	7.06054	24.1406	13.7516	7.08498	15.243	12.935		foxl3	-1.49352	0.0936609	0.450229	0.773825	16.4033	8.14726	19.8803	24.2778	22.6188
		foxm1	0.348116	0.129728	0.875992	162.392	172.606	148.975	110.323	140.816	127.989		foxm1	-0.0098844	0.961011	0.991483	171.789	187.727	180.054	157.873	189.524	193.202
		foxn1	-0.285231	0.605711	0.999565	29.6543	13.2774	26.3571	36.437	31.2118	17.0198		foxn1	0.167688	0.673399	0.913904	38.6912	30.984	47.2541	39.7607	31.3262	34.8707
		foxn2a	-0.101555	0.628971	0.999565	540.837	440.567	351.811	460.524	464.548	503.105		foxn2a	-0.27255	0.0657637	0.384851	501.439	477.519	566.234	649.034	585.801	638.039
		foxn4	-0.235433	0.629503	0.999565	96.0234	109.84	176.478	269.229	71.1339	111.65		foxn4	0.0529223	0.873706	0.971996	139.288	98.4199	136.059	170.737	90.0629	103.67
		foxo1a	-0.083634	0.741157	0.999565	776.66	482.813	727.686	595.138	873.931	635.178		foxo1a	0.514933	0.0203803	0.212362	913.887	783.714	1051	500.517	805.084	618.247
		foxo3a	-0.0656503	0.686027	0.999565	697.582	601.102	598.192	604.247	707.71	670.579		foxo3a	-0.185453	0.184934	0.606181	762.991	772.778	879.089	847.838	927.257	972.608	forkhead box O3A
		foxo3b	-0.354766	0.151154	0.900174	1667.7	1069.43	988.966	1306.67	1747.14	1707.42		foxo3b	-0.382596	0.0722679	0.400985	1242.76	1463.54	1954.53	1702.69	2073.8	2300.52	forkhead box O3b
		foxo4	-0.195262	0.369762	0.99942	163.805	191.918	201.689	190.282	241.71	206.28		foxo4	0.133813	0.666356	0.912029	161.729	116.646	237.085	143.84	183.259	146.08
		foxo6b	0.325161	0.11665	0.864758	413.748	317.449	393.065	310.727	256.227	330.184		foxo6b	-0.0872103	0.679254	0.91505	353.638	284.324	409.807	385.912	320.311	413.736
		foxp1b	-0.0805184	0.662104	0.999565	447.638	494.883	443.488	450.402	444.95	569.141		foxp1b	0.0920391	0.647815	0.905957	554.059	490.277	637.93	487.653	636.706	456.146
		foxp2	0.0960492	0.698864	0.999565	573.316	776.122	749.46	655.867	481.968	826.48		foxp2	-0.209218	0.152593	0.561216	763.765	712.633	661.557	858.362	742.432	872.709
		foxp3b	-0.875468	0.263939	0.977199	5.64843	13.2774	4.58385	21.2549	8.71027	13.6158		foxp3b	0.693533	0.356503	0.764425	38.6912	10.9355	9.77671	11.6943	12.5305	13.1943
		foxp4	-0.056585	0.772917	0.999565	857.15	1112.88	963.755	887.647	952.323	1210.45		foxp4	-0.0360068	0.782765	0.948273	1267.53	1248.47	1490.13	1369.4	1354.08	1389.17
		foxq1b	-0.323264	0.497417	0.999565	15.5332	21.7266	29.795	28.3399	26.8567	29.274		foxq1b	-0.00186986	0.997001	0.999455	33.2745	14.5807	30.1449	24.5581	27.4105	28.2735
		hoxa3a	-0.801818	0.683718	0.999565	2.82422	155.707	2.29193	2.02428	96.5388	181.771		hoxa3a	-1.11412	0.55588	0.873	0	67.4359	18.7387	23.3886	149.583	12.2519
		hoxa4a	-0.487446	0.844377	0.999565	4.23632	348.832	0	4.04856	154.607	336.311		hoxa4a	-0.487392	0.809799	0.956084	3.0953	229.646	31.7743	5.84716	360.252	3.7698
		hoxa5a	-0.511662	0.88004	0.999565	1.41211	486.434	0	0	237.355	458.172		hoxa5a	-0.598952	NA	NA	0.773825	344.47	16.2945	3.50829	543.51	0
		hoxb1b	-2.07261	0.536485	0.999565	0	18.1055	0	0	21.0498	55.1441		hoxb1b	-0.686473	0.694401	NA	0.773825	25.5163	0	1.16943	37.5915	1.8849
		hoxb2a	-0.581603	0.675921	0.999565	12.709	115.875	4.58385	12.1457	74.0373	113.011		hoxb2a	-0.744204	0.346753	0.758134	9.2859	74.7262	25.2565	38.5912	113.558	26.3886
		hoxb3a	-1.31382	0.478616	0.999565	15.5332	342.797	3.43789	11.1335	281.632	606.585		hoxb3a	-0.58783	0.724787	0.930673	6.96442	226.001	89.6198	15.2026	448.748	19.7915
		hoxb4a	-1.05259	0.588217	0.999565	4.23632	183.469	4.58385	2.02428	97.2647	299.548		hoxb4a	-0.628467	0.715064	0.927386	3.86912	105.71	21.1829	8.18602	187.957	4.71225
		hoxb5a	-1.76123	0.548853	0.999565	0	106.219	0	3.03642	71.1339	285.932		hoxb5a	-0.556729	NA	NA	0.773825	111.178	0.814726	4.67772	160.547	0
		hoxb5b	-1.09257	0.740573	0.999565	2.82422	381.422	0	0	204.691	614.754		hoxb5b	-0.756831	NA	NA	1.54765	308.018	3.2589	1.16943	524.715	1.8849
		hoxb6a	-2.90386	0.43635	0.999565	0	66.3868	0	0	142.268	354.692		hoxb6a	-0.499081	NA	NA	0.773825	94.7747	0	0	134.703	0
		hoxb6b	-1.40955	0.517339	0.999565	5.64843	84.4922	0	2.02428	74.0373	163.39		hoxb6b	-1.07689	0.663887	0.911615	1.54765	61.9681	0.814726	7.01659	127.654	0
		hoxb7a	-1.96885	0.313468	0.985633	2.82422	65.1797	1.14596	1.01214	90.0061	179.729		hoxb7a	-0.334348	NA	NA	0	60.1455	2.44418	0	77.5325	0.94245
		hoxb8a	-4.70965	0.0731045	0.76558	0	19.3125	0	2.02428	124.121	379.881		hoxb8a	-0.637287	NA	NA	0	98.4199	0	0	152.715	0
		hoxb9a	-3.62547	0.00280666	0.159918	11.2969	1.20703	2.29193	1.01214	39.9221	138.201		hoxb9a	-1.29039	0.383691	NA	0.773825	16.4033	1.62945	1.16943	39.1578	2.82735
		hoxc1a	-1.22604	0.350884	0.995824	9.88476	100.184	13.7516	11.1335	99.4423	179.048		hoxc1a	-0.285349	NA	NA	9.2859	111.178	17.1092	2.33886	160.547	3.7698
		hoxc4a	-0.689402	0.704193	0.999565	4.23632	219.68	3.43789	9.10926	132.832	224.661		hoxc4a	-0.47524	0.803932	0.954516	1.54765	136.694	30.9596	3.50829	223.199	7.5396
		hoxc5a	-0.96679	0.721479	0.999565	0	284.86	1.14596	1.01214	182.19	375.797		hoxc5a	-0.476986	NA	NA	0.773825	235.114	8.14726	2.33886	336.757	0
		hoxc6a	-2.38754	0.225638	0.961969	4.23632	45.8672	0	5.0607	74.0373	183.133		hoxc6a	-1.2711	NA	NA	1.54765	38.2744	2.44418	2.33886	91.6293	4.71225
		hoxc8a	-6.39329	9.11840424364017e-05	0.014222	0	1.20703	0	1.01214	42.8255	68.7599		hoxc8a
		hoxd3a	-0.459584	0.823444	0.999565	2.82422	140.016	1.14596	1.01214	68.9563	127.989		hoxd3a	-0.801392	0.774614	0.945239	0	61.9681	29.3301	0	151.149	7.5396
		hoxd4a	-0.186867	0.945368	0.999565	1.41211	57.9375	0	0	23.9532	43.5706		hoxd4a	-0.710592	NA	NA	0.773825	34.6292	4.07363	1.16943	61.8693	0
		isl1	-0.866298	0.074502	0.769053	70.6054	80.8711	26.3571	122.469	139.364	61.952		isl1	-0.532686	0.0425245	0.309302	276.256	269.743	273.748	537.938	366.517	283.677
		isl2a	-0.321099	0.61883	0.999565	8.47265	26.5547	13.7516	14.17	18.1464	28.5932		isl2a	-0.420694	0.528829	0.862093	9.2859	32.8066	13.0356	22.2192	32.1094	16.0217
		isl2b	-0.455512	0.623567	0.999565	2.82422	56.7305	8.02174	15.1821	31.2118	46.2938		isl2b	-0.656548	0.182004	0.602552	20.8933	40.097	30.9596	71.3353	36.0252	35.8131
		lhx2b	0.283036	0.2831	0.981453	327.609	259.512	457.239	334.006	256.227	269.593		lhx2b	0.282223	0.380806	0.77889	572.63	320.776	374.774	480.636	238.863	327.973
		lhx3											lhx3	0.849836	0.381662	0.779504	61.1322	60.1455	5.70308	47.9467	18.7957	3.7698
		lhx4	-0.207145	0.76522	0.999565	25.4179	168.984	21.7733	65.7891	88.5544	95.3107		lhx4	-0.400957	0.27982	0.704795	52.6201	118.468	70.8811	85.3685	109.642	117.806
		lhx5	-0.298342	0.155681	0.903211	321.961	453.844	374.73	543.519	436.239	437.749		lhx5	-0.422821	0.0540168	0.352948	639.953	696.23	506.759	1031.44	689.177	747.363
		lhx6	0.850244	0.275921	0.979296	57.8964	10.8633	20.6273	14.17	28.3084	6.80791		lhx6	1.1206	0.00341254	0.0727358	138.515	83.8392	82.2873	47.9467	58.7367	33.9282
		lhx9	-0.0353124	0.905509	0.999565	989.888	1261.35	1391.2	1623.47	736.744	1374.52		lhx9	-0.44814	0.023148	0.228561	1345.68	1102.67	1312.52	1839.52	1312.57	1986.68
		osr1	1.00855	1.34184979920963e-05	0.00326511	708.878	957.176	1078.35	363.358	489.953	509.912		osr1	0.982882	0.000744887	0.0259824	1126.69	1027.94	871.757	719.2	499.654	313.836
		osr2											osr2	0.647057	0.424099	0.808073	18.5718	12.7581	17.924	22.2192	5.48209	4.71225
		meis1b	-0.175822	0.599605	0.999565	820.435	1000.63	466.407	560.725	910.223	1111.05		meis1b	-0.486001	0.161267	0.571993	381.496	986.022	1029.81	964.781	1354.08	1033.87
		meis2a	0.156791	0.483996	0.999565	1988.25	3029.65	2422.56	2071.85	1892.31	2710.23		meis2a	0.089859	0.38315	0.779894	3276.38	3431.94	3212.46	3096.65	2983.82	3237.32
		meis2b	-0.21888	0.75354	0.999565	14.1211	86.9063	18.3354	27.3278	52.9875	58.548		meis2b	-0.359208	0.354187	0.762336	37.1436	63.7907	55.4014	65.4881	83.0145	49.0074
		meis3	-0.357084	0.297955	0.981861	141.211	283.653	135.224	189.27	243.888	283.89		meis3	-0.361093	0.220649	0.650561	123.038	182.259	192.275	159.043	267.056	209.224
		sox10	0.147503	0.600622	0.999565	621.328	1366.36	908.748	855.258	823.846	936.768		sox10	-0.110683	0.59434	0.885573	715.014	1038.88	994.78	880.582	1169.25	911.349	rev
		sox10l	0.132703	0.686096	0.999565	807.726	1866.07	860.618	993.921	961.759	1268.31		sox10l	-0.283092	0.0893613	0.439705	859.72	1086.26	1160.17	1155.4	1337.63	1281.73	LOC116040526
		sox11a	-0.0367057	0.832407	0.999565	1934.59	1537.76	1755.61	2046.55	1717.38	1599.86		sox11a	-0.436702	0.0170781	0.192755	2581.48	3218.7	2598.98	4608.73	3372.27	3381.51
		sox13	0.240403	0.486064	0.999565	104.496	78.4571	171.894	95.1411	109.604	95.9915		sox13	0.58349	0.0551582	0.355312	128.455	149.452	149.91	109.927	111.991	63.1442	LOC116055520
		sox14	0.112812	0.716062	0.999565	569.08	646.969	746.022	797.566	342.604	676.026		sox14	-0.344868	0.180338	0.601436	596.619	486.632	556.458	881.751	459.713	746.42
		sox17	0.289659	0.27758	0.979296	105.908	141.223	126.056	120.445	97.2647	89.1836		sox17	0.218055	0.338244	0.753244	152.444	169.501	206.94	150.857	141.751	163.044
		sox18	-0.294687	0.361974	0.999039	59.3085	54.3164	60.736	74.8983	83.4734	55.8249		sox18	0.504037	0.213128	0.64294	61.906	56.5003	109.173	59.641	62.6525	39.5829
		sox19b	0.0906853	0.58054	0.999565	1228.53	1432.75	1498.92	1242.91	1459.7	1205		sox19b	-0.112934	0.48081	0.838224	1438.54	1636.69	1394.81	1763.5	1711.98	1353.36
		sox1a	0.189524	0.547052	0.999565	689.109	335.555	689.869	612.345	503.744	388.051		sox1a	0.14371	0.506825	0.851325	859.72	698.052	817.17	905.14	694.659	555.103
		sox1b	0.594772	0.0304714	0.556097	430.693	368.145	586.733	394.735	237.355	287.294		sox1b	0.0606919	0.831318	0.96161	472.033	289.792	408.992	489.992	269.406	369.44
		sox2	0.160966	0.370287	0.99942	1047.78	1159.96	1380.88	1065.78	1188.95	956.511		sox2	0.0777159	0.617907	0.893341	1426.93	1518.22	1552.05	1607.97	1459.02	1195.03
		sox21b	0.0908854	0.734702	0.999565	1211.59	1542.59	1847.29	1971.65	1117.09	1234.95		sox21b	-0.247173	0.306582	0.725814	1727.18	1780.67	1577.31	2780.91	1468.42	1787.83
		sox3	0.201249	0.448144	0.999565	1365.51	1343.43	2022.62	1743.92	1384.93	989.189		sox3	-0.0267572	0.894612	0.976737	2726.19	2303.75	2048.22	3017.13	2091.81	2105.43
		sox4a	0.570625	0.00322134	0.170534	1092.97	1093.57	1456.52	893.719	711.339	849.627		sox4a	-0.366015	0.12212	0.508154	1168.48	754.553	978.486	1531.95	957.8	1259.11
		sox4b	0.098259	0.628588	0.999565	1609.8	1419.47	1993.97	1748.98	1652.05	1293.5		sox4b	-0.0317874	0.854686	0.968528	2835.29	2394.88	2213.61	2986.73	2228.08	2399.48
		sox5	0.153021	0.431336	0.999565	1917.64	1431.54	1848.44	1334	1796.49	1541.99		sox5	0.0238246	0.880712	0.973489	1854.86	1536.44	2018.89	1624.34	1953.19	1750.13	rev
		sox6	0.00510772	0.972857	0.999565	763.951	692.836	743.73	668.012	751.261	771.336		sox6	0.137798	0.500897	0.847785	830.314	747.262	1011.07	635.001	929.606	789.773
		sox6l	0.262686	0.243593	0.970771	230.174	296.93	304.826	246.962	254.775	193.345		sox6l	-0.313824	0.164849	0.57787	295.601	297.082	346.258	493.5	314.829	362.843	LOC116046821
		sox7	0.123105	0.614438	0.999565	207.58	301.758	280.761	292.508	214.853	220.576		sox7	0.108552	0.722171	0.929705	246.076	417.373	321.002	413.979	278.02	218.648	rev
		sox8	0.290729	0.114182	0.863721	1523.66	2129.2	2108.57	1514.16	1521.39	1675.43		sox8	0.376849	0.00791166	0.124248	2229.39	1891.85	2277.97	1502.72	1785.6	1643.63	LOC116059582	rev
		sox9a	-0.00798952	0.970167	0.999565	336.082	263.133	389.627	324.897	356.395	313.164		sox9a	0.325415	0.128446	0.52313	442.628	302.55	433.434	336.796	279.587	330.8	LOC116046878
		sox9b	-0.0661742	0.742779	0.999565	915.046	1256.52	1076.06	936.229	1183.15	1279.89		sox9b	-0.107167	0.468384	0.830379	1300.03	1383.35	1637.6	1536.63	1665.77	1453.26	LOC116059343
		sp1	0.0939058	0.637587	0.999565	217.465	275.203	234.922	219.634	219.208	243.042		sp1	0.430227	0.00734305	0.119556	403.163	355.405	391.883	273.647	303.081	278.965
		sp100.1	-0.107574	0.634356	0.999565	252.767	352.453	299.096	360.322	267.115	348.565
		sp2	-0.12889	0.437526	0.999565	619.916	556.442	646.323	593.114	722.953	675.345		sp2	0.1062	0.458245	0.825723	824.124	730.859	904.346	734.403	787.072	769.039
		sp3a	-0.042224	0.837028	0.999565	252.767	194.332	236.068	248.986	237.355	217.172		sp3a	0.00164662	0.992618	0.997867	286.315	273.389	299.819	253.767	316.395	288.39
		sp4	-0.0701823	0.744591	0.999565	868.447	587.825	750.605	641.697	852.881	819.672		sp4	-0.0765624	0.649073	0.906455	1170.8	898.537	1188.68	1032.61	1182.57	1228.01	rev
		sp5a	-0.0376966	0.871342	0.999565	408.099	409.184	442.342	534.41	319.377	441.153		sp5a	-0.24537	0.337803	0.752852	362.15	368.163	413.066	616.29	334.408	408.081
		sp5l	0.168034	0.606023	0.999565	148.271	171.399	214.295	204.452	99.4423	172.921		sp5l	-0.405344	0.20146	0.626803	119.943	85.6618	116.506	181.262	98.6777	151.734
		sp6	-0.072392	0.908574	0.999565	21.1816	16.8984	63.0279	41.4977	46.4548	19.0621		sp6	1.20065	0.0264482	0.246093	51.0724	27.3389	41.551	10.5249	15.6631	26.3886
		sp7											sp7	2.95794	NA	NA	109.109	0	0.814726	9.35545	3.13262	1.8849
		sp8a	0.177835	0.746816	0.999565	21.1816	18.1055	21.7733	11.1335	23.9532	18.3814		sp8a	1.90143	0.000676067	0.0242732	88.216	67.4359	43.1805	15.2026	28.9768	8.48205
		sp8b	0.336927	0.211357	0.958683	285.246	257.098	213.149	244.938	210.498	143.647		sp8b	1.16264	0.000301973	0.0136135	909.244	743.617	357.665	297.036	305.431	294.987
		sp9	1.04581	0.307222	0.982739	413.748	37.418	428.59	117.408	245.339	63.3136		sp9	1.39241	1.51568804843118e-06	0.000225311	656.204	426.486	354.406	184.77	216.934	146.08
		tbl1x	-0.070559	0.662416	0.999565	539.425	463.5	537.456	568.823	505.922	543.271		tbl1x	-0.207991	0.105034	0.476004	835.731	752.73	734.068	919.173	884.966	882.133	transducin beta like 1 X-linked
		tbl1xr1a	-0.112602	0.427823	0.999565	727.236	673.524	727.686	742.911	809.329	748.189		tbl1xr1a	-0.207791	0.207063	0.635909	686.383	628.794	790.284	713.353	864.604	857.63	TBL1X/Y related 1a
													tbl1xr1	-0.193289	0.226663	0.655721	375.305	410.083	395.957	416.317	429.953	501.383	LOC116046151	F-box-like/WD repeat-containing protein
		tbx1											tbx1	-1.675	0.0764453	0.410723	4.64295	18.2259	13.0356	86.5379	19.5789	6.59715
		tbx15	1.03433	0.0815314	0.79493	29.6543	70.0079	30.941	9.10926	26.8567	27.2316		tbx15	0.636263	0.119614	0.503789	52.6201	69.2584	47.2541	46.7772	36.8083	24.5037
		tbx16	-0.550148	0.198334	0.9523	129.914	48.2813	49.2764	109.311	121.218	100.757		tbx16	-0.491174	0.0568751	0.359553	80.4778	105.71	110.803	123.96	151.149	139.483
		tbx18	0.874848	0.0255313	0.517529	148.271	154.5	168.457	39.4735	103.072	113.011		tbx18	1.15714	0.0011619	0.0354252	312.625	251.518	294.931	204.65	81.4482	101.785
		tbx20	0.0509157	0.968359	0.999565	2.82422	56.7305	0	7.08498	21.0498	29.274		tbx20	0.0476685	0.953368	0.989151	55.7154	29.1615	4.07363	23.3886	39.941	22.6188
		tbx21	-0.297694	0.529505	0.999565	73.4296	124.324	85.9472	147.772	45.7289	155.901		tbx21	0.628382	0.276587	0.702946	339.709	82.0166	171.907	50.2855	123.739	211.109
		tbx2b	0.147099	0.521463	0.999565	132.738	153.293	169.602	129.554	149.526	132.754		tbx2b	0.440755	0.122115	0.508154	225.957	195.017	212.643	217.514	131.57	120.634
		tbx3a	-0.569687	0.191215	0.940746	45.1875	89.3204	52.7143	89.0683	132.832	56.5057		tbx3a	0.194716	0.633617	0.900768	207.385	226.001	184.128	279.494	179.343	81.0507
		tbx5b	-0.389103	0.482293	0.999565	36.7148	16.8984	14.8975	32.3885	36.2928	20.4237		tbx5b	-0.254755	0.624402	0.895765	17.0241	14.5807	26.0712	23.3886	25.8442	20.7339
		tbx6	-0.148411	0.743909	0.999565	19.7695	27.7617	24.0652	26.3156	23.9532	29.274		tbx6	-0.0100997	0.984969	0.995969	23.9886	18.2259	26.886	16.372	33.6757	19.7915
		tfap2a	0.0752228	0.763227	0.999565	806.314	1172.03	984.382	842.1	741.099	1228.83		tfap2a	-0.565106	0.00549982	0.0998503	1012.94	843.86	932.046	1583.41	1030.63	1519.23
		tfap2b	0.135777	0.698641	0.999565	303.603	379.008	402.233	480.766	174.931	333.588		tfap2b	-0.603778	0.0299632	0.262589	282.446	246.05	263.971	550.802	273.321	384.52
		tfap2c	0.0960001	0.907075	0.999565	11.2969	12.0703	16.0435	22.2671	2.90342	12.2542		tfap2c	0.34314	0.699102	0.922194	27.8577	12.7581	5.70308	22.2192	4.69894	10.367
		tfap2d	0.324312	0.378738	0.999565	146.859	168.984	179.916	168.015	67.5046	161.347		tfap2d	-0.447122	0.154434	0.562325	139.288	114.823	145.836	206.989	115.907	226.188
		tfap2e	0.326169	0.24172	0.970223	272.537	329.52	415.984	299.593	190.9	322.695		tfap2e	-0.689691	0.0600277	0.369172	263.874	204.13	224.05	548.463	187.174	384.52
		tfap4	-0.498199	0.00577431	0.244233	621.328	474.364	472.137	765.178	744.002	703.257		tfap4	-0.0582299	0.674416	0.913974	752.932	856.618	848.944	789.366	910.027	854.802
		tfap4l	-0.266939	0.216327	0.958683	337.494	223.301	264.717	318.824	337.523	334.949		tfap4l	-0.140308	0.371722	0.773476	431.794	450.18	375.589	479.467	469.11	433.527	LOC116042816	tfap4 - transcription factor AP-4 (activating enhancer binding protein 4)
		tfcp2	-0.0857168	0.689946	0.999565	656.63	528.68	458.385	483.803	646.738	610.67		tfcp2	-0.212997	0.117682	0.501762	810.195	794.65	712.07	847.838	876.352	958.472
		tfcp2l1	-0.523662	0.512587	0.999565	9.88476	4.82813	16.0435	18.2185	5.80685	20.4237		tfcp2l1	-0.28384	0.675908	0.914375	18.5718	23.6937	5.70308	18.7109	16.4463	21.6764
		tfdp1a	0.351981	0.031917	0.563426	735.708	692.836	648.615	479.754	584.314	560.972		tfdp1a	0.132408	0.366468	0.770826	1260.56	1383.35	1067.29	1149.55	1131.66	1097.95
		tfe3b	-0.171194	0.276443	0.979296	351.615	359.696	362.124	384.613	413.012	410.517		tfe3b	-0.124539	0.400477	0.792994	453.461	446.535	483.947	471.281	546.643	491.016
		tfeb	-0.184545	0.552397	0.999565	461.759	958.383	507.661	778.336	571.974	841.458		tfeb	0.219521	0.277921	0.703382	992.044	690.762	922.27	620.968	802.735	818.047
		tfec	0.0773264	0.84369	0.999565	62.1328	45.8672	45.8385	63.7648	34.1152	48.3362		tfec	0.322226	0.435786	0.813228	86.6684	56.5003	49.6983	33.9135	56.3872	64.0866
		gli1	-0.0584779	0.835456	0.999565	104.496	107.426	124.91	98.1776	148.075	104.161		gli1	0.312733	0.132275	0.529447	176.432	151.275	180.054	139.162	139.402	132.885
		gli2a	0.129392	0.599107	0.999565	172.277	181.055	250.966	178.137	208.321	166.794		gli2a	0.405087	0.0586617	0.364516	222.088	205.953	197.978	155.534	136.269	181.893
		gli3	0.28911	0.172723	0.921338	381.269	328.313	480.158	332.994	296.875	344.48		gli3	0.424735	0.0872424	0.435042	374.531	329.889	347.073	347.321	197.355	242.21
		glis2b	0.228491	0.331281	0.98827	281.01	214.852	348.373	235.829	244.613	240.319		glis2b	0.738193	0.000944818	0.0309354	279.351	269.743	307.152	166.059	207.536	139.483
		glis2l	1.16488	0.000248897	0.0282404	216.053	231.75	413.692	138.663	142.994	103.48		glis2l	1.26903	2.33027322509431e-08	7.24262830438267e-06	223.635	249.695	202.052	86.5379	105.726	85.763	LOC116042861
		glis3	0.801913	0.0384659	0.607321	43.7754	41.0391	56.1522	28.3399	28.3084	24.5085		glis3	-0.266522	0.624391	0.895765	37.1436	12.7581	23.627	33.9135	34.4589	22.6188
		jun	-0.108184	0.614335	0.999565	504.123	667.489	503.078	540.483	542.94	720.958		jun	-0.216606	0.243418	0.670849	550.963	422.841	426.102	515.719	506.702	608.823
		jund	-0.135267	0.57761	0.999565	947.525	597.481	971.776	1051.61	949.42	763.848		jund	0.114136	0.646869	0.905947	1793.73	1543.73	1114.54	1616.15	996.175	1502.27
		june	0.427548	0.28733	0.981861	132.738	63.9727	167.311	82.9955	115.411	72.1639		june	0.111469	0.729417	0.932219	109.109	71.081	76.5842	87.7073	64.2188	88.5903
		fosaa	-0.0158005	0.9617	0.999565	337.494	442.981	503.078	640.685	271.47	388.051		fosaa	-0.126215	0.512384	0.852976	461.974	563.181	481.503	651.373	462.845	527.772
		fosab	-2.01091	3.0532951910438e-05	0.00615059	553.546	170.192	138.661	726.716	1175.89	1567.18		fosab	-1.63545	0.118678	0.503364	294.053	136.694	77.3989	350.829	88.4966	1140.36
		fosb	-0.448745	0.445638	0.999565	77.666	16.8984	92.823	46.5584	113.234	95.3107		fosb	0.723161	0.129023	0.524185	206.611	107.533	104.285	53.7938	57.1704	143.252
		fosl1a	-0.24656	0.719692	0.999565	14.1211	16.8984	6.87578	9.10926	21.0498	14.2966		fosl1a	-0.412598	0.572031	0.878143	17.0241	5.46777	25.2565	14.0332	15.6631	35.8131
		fosl2	0.144666	0.709653	0.999565	1599.92	480.399	984.382	665.988	1111.29	993.274		fosl2	-0.181984	0.527238	0.861479	1846.35	1204.73	1316.6	1278.19	1289.86	2390.05
