# Supplementary material for: Differential activity of transcription factors and neuronal effectors during the development of pikeperch brain
Source: Biol Open. 2025 Nov 20;14(11):bio062280. doi: 10.1242/bio.062280 (PMC12673963; doi:10.1242/bio.062280)
Supplement: Table S6. Slc genes transcribed in brain of both juvenile pikeperch phenotypes in 2022-2023. [file biolopen-14-062280-TableS6.xlsx]

## Sheet: slc_DT
up	slc	aka (year)	family	family function/description	log2FC	pvalue	padj	C1	C2	C4	N4	N5	N6
piscivores	slc13a3	slc13a3	solute carrier family 13 member 3	Na+-sulfate/carboxylate cotransporter	1.01475	0.00011377	0.00682748	3260.9	3129.39	2251.9	1776.37	1568.66	932.083
	slc13a4	slc13a4	solute carrier family 13 member 4	Na+-sulfate/carboxylate cotransporter	1.3723	1.6464e-06	0.000238087	2847.68	3023.68	2806.73	1488.69	1237.39	626.729
	slc16a12b	LOC116061615	monocarboxylate transporter 12-B	monocarboxylate transporter|MCT	2.16321	1.61198e-05	0.0014919	61.1322	38.2744	46.4394	12.8637	12.5305	7.5396
	slc16a4	slc16a4	monocarboxylate transporter 5	monocarboxylate transporter|MCT	1.70815	7.6962e-09	2.81168e-06	403.163	349.937	319.373	133.315	128.438	66.914
	slc1a1	LOC116039652	excitatory amino acid transporter 3-like	high-affinity glutamate and neutral AA transporter	4.15036	1.9694e-20	6.83513e-17	146.253	109.355	157.242	9.35545	10.181	3.7698
	slc1a6	slc1a6	solute carrier family 1 member 6	high-affinity glutamate and neutral AA transporter	1.33625	1.90297e-05	0.00169237	1629.68	672.536	965.45	378.896	415.856	501.383
	slc22a2	LOC116060335	solute carrier family 22 member 2	organic cation/anion/zwitterion transporter	1.23698	0.00169978	0.0453218	102.145	98.4199	71.6959	51.455	40.7241	23.5613
	slc22a6	LOC116034895	solute carrier family 22 member 6	organic cation/anion/zwitterion transporter	1.16513	1.90985e-05	0.00169237	617.512	705.343	557.272	348.49	313.262	176.238
	slc22a6	LOC116062370	solute carrier family 22 member 6	organic cation/anion/zwitterion transporter	1.19689	0.000205956	0.0105807	367.567	357.228	321.817	192.956	180.909	82.9356
	slc23a2	si:dkey-106n21.1	solute carrier family 23 member 2	Na+-dependent ascorbic acid transporter	1.08371	1.1082e-06	0.00017452	1175.44	1193.8	1172.39	631.493	653.935	385.462
	slc23a4	zgc:110789, im:7144096	solute carrier family 23 member 4	Na+-dependent ascorbic acid transporter	3.84467	8.17116e-10	3.47258e-07	112.978	92.9521	53.7719	4.67772	10.9642	1.8849
	slc25a4	2022		mitochondrial carrier	1.10644	4.39e-05	0.00817788	110.144	129.152	116.888
	slc2a11a	slc2a11a	solute carrier family 2 member 11a	facilitative GLUT transporter	1.16097	0.000393014	0.016467	551.737	579.584	348.703	315.746	200.488	146.08
	slc35f2	slc35f2	Solute carrier family 35 member F2	nucleotide-sugar transporter	1.12702	3.06128e-06	0.000393507	486.736	503.035	412.251	252.597	237.296	151.734
	slc39a8	slc39a8	solute carrier family 39 member 8	metal ion transporter	1.08664	1.00126e-06	0.000162893	862.041	905.828	685.999	443.214	422.904	288.39
	slc47a1	slc47a1	solute carrier family 47 member 1	multidrug and toxin extrusion	1.0756	0.000180585	0.00953955	821.028	927.699	606.971	440.876	440.917	234.67
	slc4a10b	slc4a10b	solute carrier family 4 member 10b	bicarbonate transporter	1.10798	0.00150353	0.0418576	1964.74	856.618	1090.92	493.5	462.062	861.399
	slc4a2b	slc4a2b	solute carrier family 4, member 2b; anion exchange	bicarbonate transporter	1.00592	4.65791e-06	0.000544923	2088.55	1837.17	1566.72	1077.05	991.476	667.255
	slc4a5b	slc4a5b	solute carrier family 4 member 5b	bicarbonate transporter	1.42881	0.000159654	0.00874906	201.968	98.4199	204.496	73.6742	71.2672	44.2952
	slc5a5	slc5a5 2022-2023	solute carrier family 5 member 5	Na+- and Cl--dependent Na:neurotransmitter symporters	1.04071	0.000218236	0.0109772	1560.81	1540.09	1162.61	932.037	710.323	430.7
plankt.
	slc16a1a	si:ch211-105j21.7	solute carrier family 16 member 1a	monocarboxylate transporter|MCT	-1.50247	2.88462e-14	3.33718e-11	203.516	238.759	206.94	654.881	678.213	496.671
	slc4a1a	zAE1a, AE1, band3, retsina	solute carrier family 4 member 1a (Diego blood group)	bicarbonate transporter	-1.07742	0.00156206	0.0428568	899.958	1427.09	2175.32	4239.19	2109.04	3155.32

## Sheet: slc_all
LOC number	2023/gene	log2FoldChange	p-val	padj	C1	C2	C4	N4	N5	N6		2022/gene	log2FoldChange	p-val	padj	L1B	L2B	L3B	N2B	N3B	N4B
	slc10a1	-0.443664	0.439662	0.816072	13.9288	34.6292	16.2945	18.7109	33.6757	32.0433		slc10a1	0.0197386	0.978109	0.999565	22.5937	7.24219	10.3137	19.2307	10.162	10.2119
116035438	SLC10A1	0.30022	0.220559	0.650561	323.459	506.68	375.589	354.338	362.601	257.289		SLC10A1	-0.644927	0.0117131	0.355193	162.392	224.508	207.419	391.698	287.439	253.254
	slc10a2	-1.05163	0.00231003	0.0554194	55.7154	72.9036	35.0332	121.621	103.377	107.439		slc10a2	-0.191919	0.556464	0.999565	64.957	57.9375	43.5466	57.692	66.0529	65.3559
	slc10a3	0.242909	0.122974	0.51002	590.428	495.745	562.976	429.181	462.062	506.096		slc10a3	0.0672278	0.685384	0.999565	433.517	409.184	382.752	373.48	375.268	419.367
	slc10a4	-0.689029	0.295734	0.717658	10.0597	41.9196	17.1092	21.0498	51.6883	33.9282		slc10a4	0.114896	0.908573	0.999565	1.41211	113.461	18.3354	19.2307	37.0187	66.7175
	slc10a7	-0.106394	0.752095	0.939771	53.3939	60.1455	43.9952	50.2855	64.2188	52.7772		slc10a7	0.536073	0.0874156	0.813297	74.8417	78.4571	71.0497	49.5949	43.5514	61.2712
116066503	slc11a2	0.297288	0.106637	0.479967	681.74	725.391	603.712	606.935	583.451	443.894		slc11a2	0.110994	0.4966	0.999565	420.808	449.016	490.472	432.184	433.336	395.54
	slc12a1	-0.325574	0.288945	0.711986	112.205	72.9036	67.6222	109.927	100.244	109.324		slc12a1	-0.00417087	0.989379	0.999565	83.3144	68.8008	84.8012	101.214	65.327	72.1639
	slc12a2	0.246655	0.178158	0.598957	1409.91	1377.88	1819.28	1095.76	1451.19	1337.34		slc12a2	-0.183197	0.396715	0.999565	1249.72	1000.63	1163.15	963.557	1449.53	1459.62
	slc12a3	-0.555352	0.278841	0.704003	18.5718	56.5003	30.1449	46.7772	64.2188	38.6405		slc12a3	-0.0689544	0.917052	0.999565	9.88476	53.1094	16.0435	23.2792	31.2118	28.5932
	slc12a4	0.698403	8.39934683336453e-08	2.24241023664081e-05	992.817	978.731	1081.14	604.596	667.249	609.765		slc12a4	0.20646	0.397201	0.999565	617.091	578.168	701.329	383.601	671.417	586.842
	slc12a5a	0.0311054	0.865264	0.97026	13538.1	13292.2	18110.5	12480.2	14809.5	16695.5		slc12a5a	0.103996	0.617812	0.999565	14260.9	16237	15660.7	11963.5	12423	18560.4
116053256	SLC12A6	-0.0165901	0.92276	0.981991	1135.98	845.682	1130.02	994.016	1013.4	1148.85		SLC12A6	0.120566	0.428622	0.999565	919.283	815.954	915.624	738.862	836.912	860.52
	slc12a7b	0.692827	0.00068683	0.0244907	734.36	623.326	660.743	472.45	459.713	318.548		slc12a7b	0.254128	0.321885	0.986188	302.191	294.516	482.45	293.521	273.648	338.353
	slc12a8	-0.315876	0.68847	0.917171	20.1194	3.64518	8.14726	12.8637	12.5305	16.0217		slc12a8
	slc12a9	0.115859	0.542965	0.86781	570.309	572.294	514.092	406.962	592.066	525.887		slc12a9	-0.228465	0.291973	0.981861	395.39	490.055	351.811	400.807	505.196	541.91
	slc13a1	-0.0299783	0.968867	0.992759	6.96442	23.6937	16.2945	21.0498	6.26525	19.7915		slc13a1
	slc13a2	-0.850724	0.181628	0.601977	11.6074	9.11295	8.14726	17.5415	13.3137	21.6764		slc13a2
	slc13a3	1.01475	0.00011377	0.00682748	3260.9	3129.39	2251.9	1776.37	1568.66	932.083		slc13a3	0.615802	0.0126499	0.368186	1584.39	1969.88	2742.29	1650.8	1175.89	1284.65
	slc13a4	1.3723	1.64639513708534e-06	0.000238087	2847.68	3023.68	2806.73	1488.69	1237.39	626.729		slc13a4	0.632249	0.0211672	0.475883	1376.81	1729.68	2884.39	1376.51	1257.18	1232.91
	slc14a2	0.549152	0.24022	0.668074	271.613	96.5973	280.266	120.451	231.031	93.3026		slc14a2	-0.244554	0.626166	0.999565	39.539	112.254	106.575	168.015	72.5856	67.3983
	slc15a2	-0.276882	0.195681	0.620326	172.563	164.033	199.608	240.903	226.332	185.663		slc15a2	-0.127799	0.606034	0.999565	128.502	127.945	181.062	152.833	172.028	153.859
	slc15a4	0.146979	0.463304	0.82829	369.115	302.55	310.411	245.581	323.443	318.548		slc15a4	-0.161523	0.515743	0.999565	199.107	295.723	193.668	255.059	228.645	286.613
	slc16a10	0.511087	0.114089	0.494131	122.264	74.7262	118.95	85.3685	79.8819	59.3744		slc16a10	-0.465818	0.121911	0.867287	77.666	73.629	73.3416	128.542	79.8442	102.799
	slc16a13	0.150712	0.7038	0.923965	31.7268	34.6292	41.551	35.0829	30.5431	32.0433		slc16a13	0.0585722	0.902633	0.999565	31.0664	20.5195	37.8168	32.3885	20.324	33.3588
	slc16a1a	-1.50247	2.88461724879243e-14	3.33718164382519e-11	203.516	238.759	206.94	654.881	678.213	496.671		slc16a1a	-0.422553	0.151176	0.900174	192.047	273.996	171.894	379.552	242.436	234.873
116059349	slc16a1b	0.321435	0.259403	0.685074	263.874	162.211	255.824	139.162	217.717	191.317		slc16a1b	0.547272	0.0310853	0.56041	235.822	305.379	367.854	178.137	195.255	248.489
	slc16a2	0.304717	0.0990725	0.462886	502.986	435.599	518.166	368.371	462.062	350.591		slc16a2	-0.112303	0.514115	0.999565	505.535	421.254	532.873	517.203	554.554	505.828
	slc16a3	-0.314099	0.213905	0.643973	106.788	100.242	83.102	116.943	111.208	131.943		slc16a3	0.255456	0.473826	0.999565	56.4843	95.3555	53.8602	59.7163	52.9875	59.9096
	slc16a4	1.70815	7.69619706590576e-09	2.81167732807757e-06	403.163	349.937	319.373	133.315	128.438	66.914		slc16a4	0.967138	0.00233378	0.141037	281.01	190.711	436.612	150.809	156.059	157.944
	slc16a5a	0.804109	0.000580095	0.0219635	167.92	147.63	154.798	98.2322	93.1956	79.1658		slc16a5a	-0.0909559	0.766055	0.999565	76.2538	57.9375	69.9037	65.7891	84.1993	66.7175
116044320	slc16a6a	0.90256	5.34081137018243e-05	0.00368268	755.253	820.166	631.412	486.483	393.144	300.642		slc16a6a	0.704989	0.00769021	0.278851	355.851	278.824	479.012	271.253	211.224	202.195
	slc16a6b	0.787149	0.0021361	0.0528772	1844.02	1478.12	2571.27	1462.96	984.427	972.608		slc16a6b	0.0662666	0.758836	0.999565	1229.95	989.766	1479.44	1389.67	1011.84	1133.52
116043489	slc16a7	-0.189973	0.739222	0.935027	16.2503	38.2744	25.2565	38.5912	34.4589	16.0217		slc16a7	-0.929533	0.1867	0.938168	18.3574	12.0703	3.43789	16.1942	26.8567	20.4237
116055836	slc16a9a	0.404736	0.108298	0.483036	1652.89	1627.57	2329.3	1848.87	1365.04	1027.27		slc16a9a	-0.415404	0.0134452	0.379381	785.132	825.61	938.543	1266.19	1130.16	1006.89
	slc17a5	-0.153523	0.287736	0.711103	757.575	821.988	762.583	861.871	780.023	960.357		slc17a5	-0.259805	0.126374	0.871686	590.261	535.922	528.289	687.243	574.878	718.235
	slc17a6a	0.285351	0.149159	0.556271	11746.7	7855.37	8600.25	6970.98	7169.79	9005.11		slc17a6a	0.356648	0.15482	0.902439	6259.88	3759.9	6428.85	3580.95	5146.32	4117.42
	slc17a6b	0.15968	0.528343	0.861949	3674.89	2553.45	3470.73	1962.31	3046.48	3676.5		slc17a6b	0.244235	0.193712	0.945154	2458.48	2556.49	3373.71	2066.79	2496.94	2518.25
	slc17a7a	-0.668779	0.353223	0.761771	460.426	1970.22	2919.98	2109.65	3103.65	3291.98		slc17a7a	-0.48989	0.688627	0.999565	3343.87	738.704	88.2391	1221.65	2833.02	1802.05
	slc17a8	-0.426762	0.419522	0.805395	41.0127	82.0166	101.026	175.415	70.484	55.6046		slc17a8	0.540247	0.304059	0.98213	40.9511	91.7344	27.5031	47.5706	29.0342	34.0396
	slc17a9b	0.203226	0.231161	0.659643	358.281	366.341	317.743	275.986	324.227	301.584		slc17a9b	0.159931	0.397384	0.999565	264.064	276.41	285.345	265.181	217.757	257.339
	slc18a3a	-0.741113	0.369585	0.772132	61.906	526.729	313.669	342.643	697.009	465.57		slc18a3a	0.0792482	0.95007	0.999565	50.8359	1223.93	126.056	215.586	394.14	716.192
	slc18a3b	-0.203862	0.372587	0.773476	228.278	153.098	236.27	246.75	230.248	242.21		slc18a3b	0.0520076	0.889225	0.999565	141.211	269.168	216.587	160.93	139.364	304.314
	slc18b1	0.24241	0.54311	0.867843	82.7993	41.9196	55.4014	39.7607	54.8209	59.3744		slc18b1	-0.349958	0.386907	0.999565	32.4785	36.211	30.941	35.4249	54.4392	36.7627
	slc19a1	0.533078	0.00436297	0.0861179	878.291	787.359	753.621	635.001	593.632	444.836		slc19a1	0.477885	0.0382054	0.604592	632.625	661.454	974.068	627.527	500.841	502.424
	slc19a3a	0.0877426	0.589697	0.884397	457.331	523.084	470.097	488.822	473.026	399.599		slc19a3a	0.128359	0.532866	0.999565	295.131	340.383	332.329	339.067	245.339	302.952
	slc19a3b	-0.917432	0.214081	NA	3.86912	10.9355	8.14726	15.2026	14.0968	12.2519		slc19a3b
	slc1a1	-0.209103	0.356953	0.764652	782.337	922.231	978.486	735.572	1249.13	1113.03		slc1a1	0.169389	0.51001	0.999565	656.63	1165.99	897.289	683.194	756.342	978.978
	slc1a2a	0.895415	0.0875884	0.435978	26.31	25.5163	32.589	19.8803	15.6631	10.367		slc1a2a	0.645984	0.3045	0.982296	25.4179	18.1055	11.4596	11.1335	8.71027	14.9774
	slc1a2b	0.30048	0.0112419	0.151778	69190	73237.2	75984.6	55169.1	65150.8	57022.9		slc1a2b	0.257438	0.120885	0.866761	54986.1	55862.7	70422.8	49690	55715.2	46242.7
	slc1a3a	0.0244634	0.906323	0.978583	2070.76	3007.27	1926.83	2465.16	2426.22	1986.68		slc1a3a	-0.204312	0.486405	0.999565	1098.62	2038.68	1035.95	1272.26	1677.45	1857.88
116041393	slc1a3b	-1.05531	0.465064	0.82926	9.2859	1361.48	1805.43	2247.65	2643.93	1708.66		slc1a3b	-0.581304	0.701914	0.999565	1114.15	183.469	5.72981	400.807	1043.05	505.828
	slc1a4	0.139997	0.425683	0.809312	559.475	590.519	598.823	615.121	530.98	442.009		slc1a4	0.443894	0.0471994	0.66044	491.414	470.743	713.935	410.929	446.401	375.797
	slc1a5	0.221425	0.167355	0.582094	400.841	375.454	447.284	330.949	355.553	365.671		slc1a5	0.427899	0.0402931	0.622392	264.064	270.375	288.783	174.088	237.355	199.472
	slc1a6	1.33625	1.90297305435418e-05	0.00169237	1629.68	672.536	965.45	378.896	415.856	501.383		slc1a6	0.634168	0.603534	0.999565	847.265	55.5235	1155.13	199.392	938.532	187.898
	slc1a7b	-0.251564	0.718489	0.92855	21.6671	5.46777	11.4062	17.5415	13.3137	16.9641		slc1a7b	-0.31923	0.550636	0.999565	14.1211	18.1055	21.7733	30.3642	17.4205	20.4237
	slc1a8b	-0.823551	0.333597	NA	4.64295	12.7581	7.33253	25.7275	10.181	6.59715		slc1a8b
	slc1a9	0.0829471	0.729472	0.932219	177.98	174.969	207.755	137.993	184.042	207.339		slc1a9	0.208438	0.448189	0.999565	218.877	173.813	195.96	118.42	201.788	187.218
	slc20a1a	-0.0188686	0.957883	0.990328	156.313	158.565	312.04	244.411	147.233	246.922		slc20a1a	-0.714197	0.0649932	0.744932	86.1386	39.8321	48.1304	74.8983	113.959	94.63
	slc20a1b	0.0320039	0.807652	0.955798	1536.82	1438.02	1437.99	1321.46	1592.16	1401.42		slc20a1b	0.113861	0.525992	0.999565	927.755	1143.06	904.164	888.659	827.476	1032.76
	slc20a2	0.00210172	0.988621	0.99671	6304.35	5928.89	7748.86	6359.37	7114.19	6485		slc20a2	0.29456	0.175264	0.92474	6984.29	10219.9	8587.84	6567.78	5862.74	8598.39
116060334	slc22a2	0.87721	0.0035776	0.0749742	965.734	1068.04	640.374	633.832	512.184	309.124		slc22a2	0.129901	0.600307	0.999565	351.615	409.184	546.624	490.888	351.314	355.373
116060335	slc22a2	1.23698	0.00169978	0.0453218	102.145	98.4199	71.6959	51.455	40.7241	23.5613		slc22a2	0.765657	0.0765026	0.7764	57.8964	88.1133	59.5901	55.6677	23.2274	42.8898
	slc22a15	0.179146	0.538726	0.865081	171.789	98.4199	180.054	122.79	137.052	142.31		slc22a15	-0.288566	0.214023	0.958683	160.98	124.324	123.764	178.137	156.059	164.751
	slc22a16	0.722701	0.115755	0.496905	50.2986	69.2584	35.0332	42.0995	22.7115	28.2735		slc22a16	0.433858	0.425528	0.999565	19.7695	25.3477	25.2112	25.3035	15.9688	11.5734
	slc22a17	-0.123693	0.323668	0.741238	869.779	818.343	913.308	923.851	919.425	996.17		slc22a17	-0.0128623	0.941366	0.999565	680.636	904.067	771.233	779.348	745.454	853.031
	slc22a18	0.291222	0.250699	0.678347	99.8234	98.4199	105.1	92.3851	77.5325	79.1658		slc22a18	-0.329796	0.453034	0.999565	29.6543	74.836	49.2764	79.959	45.7289	68.7599
	slc22a31	0.684187	0.0321454	0.27134	130.776	125.759	97.7671	91.2156	77.5325	51.8348		slc22a31	0.692271	0.0274568	0.534849	90.3749	88.1133	95.1149	48.5827	47.9065	72.1639
	slc22a5	0.63327	0.0141127	0.172924	444.949	544.955	410.622	366.032	328.926	206.397		slc22a5	-0.0189247	0.936146	0.999565	189.223	207.61	246.382	264.169	195.981	194.025
	slc22a6l	0.714508	0.0189621	0.203563	443.402	606.923	320.187	354.338	278.02	200.742		slc22a6l	0.071465	0.729978	0.999565	257.004	261.926	265.863	211.537	242.436	291.379
	slc23a2	0.109642	0.513991	0.853939	1998.02	1602.06	1883.65	1419.69	1797.34	1868.88		slc23a2	0.119178	0.452417	0.999565	1409.28	1363.95	1382.03	1085.01	1358.08	1379.96
	slc24a1	-0.311044	0.686786	0.916605	8.51207	23.6937	60.2897	54.9633	45.4231	15.0792		slc24a1	0.522557	0.614433	0.999565	66.3691	3.6211	3.43789	13.1578	23.2274	14.2966
	slc24a4b	-0.460173	0.00754401	0.121498	2973.81	3468.39	3562.8	3781.94	4593.99	5383.27		slc24a4b	0.0257345	0.9052	0.999565	3045.92	4099.08	3225.88	3127.51	2814.87	4244.73
	slc24a6a	-0.258333	0.0443937	0.315621	1806.88	1658.56	1809.51	1906.17	2284.47	2121.46		slc24a6a	0.0417427	0.771955	0.999565	1612.63	1368.77	1401.51	1382.58	1374.05	1499.1
	slc25a11	-0.0860643	0.469695	0.831275	2503.32	2624.53	2738.29	2814.82	2561.7	2974.37		slc25a11	0.169469	0.247954	0.972671	1827.27	2225.77	2122.32	1800.6	1755.12	1936.17
116037273	slc25a12	-0.217037	0.114329	0.494657	2019.68	1939.24	2247.83	2235.95	2301.7	2681.27		slc25a12	0.201284	0.275294	0.979296	1803.26	2041.09	1791.14	1355.26	1601.24	1942.98
116048547	SLC25A12	-0.402863	0.0515907	0.343125	694.895	719.923	882.348	802.23	1004.01	1231.78		SLC25A12	0.281807	0.111309	0.857349	813.374	678.352	673.826	557.689	550.925	670.579
	slc25a14	0.0080605	0.973176	0.993183	872.875	849.327	1233.49	775.333	1246	918.889		slc25a14	-0.250396	0.211534	0.958683	939.052	723.012	950.003	1089.06	1160.64	857.797
	slc25a15a	0.326235	0.458913	0.825723	58.0369	45.5648	37.4774	42.0995	46.9894	23.5613		slc25a15a	0.392113	0.405108	0.999565	33.8906	38.625	30.941	18.2185	22.5015	37.4435
	slc25a15b	-0.0017829	0.991607	0.997608	502.212	554.068	486.391	590.563	498.87	453.318		slc25a15b	0.0809446	0.662476	0.999565	344.554	432.117	446.925	405.868	361.476	391.455
	slc25a16	-0.135528	0.376751	0.776394	521.558	565.003	656.669	645.526	626.525	644.636		slc25a16	0.282775	0.214772	0.958683	434.929	537.129	409.109	293.521	439.143	400.986
	slc25a17	0.126646	0.582836	0.881933	378.4	384.567	277.007	373.049	258.442	320.433		slc25a17	-0.159895	0.520263	0.999565	203.344	243.82	228.047	320.848	199.61	236.234
	slc25a18	0.0974324	0.503307	0.84883	848.886	922.231	1002.11	951.917	827.796	814.277		slc25a18	0.449314	0.0443824	0.646916	714.527	1087.54	922.5	793.518	616.978	587.523
	slc25a19	-0.0771621	0.633741	0.900783	364.472	390.034	381.292	447.892	378.264	372.268		slc25a19	-0.112399	0.569118	0.999565	300.779	236.578	252.112	302.63	291.068	259.381
	slc25a1a	-0.0896058	0.554654	0.87228	1403.72	1591.12	1266.08	1521.43	1642.28	1361.84		slc25a1a	0.0796629	0.652098	0.999565	858.562	1073.05	990.112	855.258	1055.39	854.393
	slc25a1b	0.285796	0.0772308	0.413327	2025.1	2278.24	1829.06	1940.09	1545.95	1541.85		slc25a1b	0.352492	0.120655	0.866761	1063.32	1817.79	1478.29	1265.17	1097.49	1053.86
	slc25a21	0.122208	0.704226	0.923999	98.2758	100.242	65.9928	97.0628	79.0988	65.9715		slc25a21	0.148452	0.683816	0.999565	60.7207	45.8672	37.8168	45.5463	42.0996	42.209
	slc25a22a	-0.00292382	0.981286	0.995484	6911.8	6676.15	7375.71	6345.33	6976.35	7686.62		slc25a22a	0.182862	0.386522	0.999565	5905.44	3896.3	5081.2	3772.25	5115.83	4220.9
116045042	slc25a23b	0.24375	0.363221	0.768936	245.303	231.469	354.406	177.754	267.056	258.231		slc25a23b	0.20518	0.412182	0.999565	310.664	251.063	281.907	187.246	309.215	233.511
	slc25a24	0.283128	0.15192	0.560136	550.963	532.197	497.797	536.769	367.3	397.714		slc25a24	0.21466	0.388293	0.999565	248.531	346.418	255.55	300.606	206.143	228.065
	slc25a24l	-0.713092	0.000597712	0.0224266	317.268	472.051	403.289	729.725	563.872	653.118		slc25a24l	-0.212338	0.40858	0.999565	341.73	287.274	265.863	445.342	333.168	259.381
	slc25a25a	0.0301875	0.922625	0.981991	84.3469	72.9036	98.5818	106.418	68.1346	79.1658		slc25a25a	0.151188	0.708471	0.999565	63.5449	38.625	73.3416	37.4492	54.4392	65.3559
	slc25a25b	-0.172961	0.232814	0.661777	660.073	714.456	723.476	705.167	857.556	798.255		slc25a25b	0.112459	0.527361	0.999565	581.789	653.004	488.18	512.143	553.102	527.613
	slc25a26	-0.169277	0.420182	0.805771	211.254	202.308	240.344	208.159	283.502	244.095		slc25a26	0.275587	0.215316	0.958683	204.756	273.996	199.397	177.124	191.626	191.302
	slc25a28	-0.550665	8.75155890239918e-05	0.00557316	481.319	539.487	543.422	749.605	726.769	811.45		slc25a28	-0.16678	0.264065	0.977352	629.8	546.786	561.522	642.709	665.61	641.305
116049897	slc25a28	0.046591	0.73002	0.932463	490.605	508.503	499.427	485.314	464.412	500.441		slc25a28	0.0287382	0.862164	0.999565	375.621	407.977	410.255	387.65	363.654	419.367
116037773	SLC25A29	-0.0136682	0.936525	0.985362	406.258	521.261	452.173	446.723	505.136	433.527		SLC25A29	-1.27763	4.50330291492263e-06	0.00136973	262.652	135.188	209.711	525.301	539.311	406.432
	slc25a29	-0.158757	0.373247	0.773931	283.22	277.034	329.964	321.594	364.951	309.124		slc25a29	0.018524	0.9329	0.999565	240.058	218.473	281.907	260.12	267.115	204.918
116055099	SLC25A30	0.0690057	0.768889	0.943858	244.529	169.501	219.161	173.076	230.248	203.569		SLC25A30	-0.18058	0.543752	0.999565	94.6113	112.254	155.851	110.323	140.816	159.986
116066676	slc25a32b	0.0866027	0.686047	0.916605	164.051	171.324	154.798	145.009	173.861	140.425		slc25a32b	0.174541	0.511459	0.999565	104.496	143.637	145.537	105.263	108.878	134.797
	slc25a33	-0.0505619	0.734977	0.934066	666.263	734.504	677.037	791.705	719.72	638.039		slc25a33	-0.507218	0.0194141	0.45951	454.699	389.871	432.028	761.129	548.021	507.189
	slc25a34	0.108688	0.825269	0.95981	82.7993	56.5003	38.2921	78.3519	57.9535	29.216		slc25a34	-0.817407	0.0466076	0.658169	28.2422	22.9336	29.795	38.4613	58.7943	44.9322
	slc25a35	0.086931	0.728706	0.931931	214.35	185.904	257.453	157.873	226.332	236.555		slc25a35	0.13408	0.512442	0.999565	218.877	212.438	216.587	216.598	204.691	170.198
116037257	slc25a36a	-0.405335	0.0109033	0.148496	1771.29	1560.14	1684.04	1986.86	2040.9	2619.07		slc25a36a	-0.021058	0.893023	0.999565	1609.8	1283.08	1439.33	1480.76	1360.25	1553.57
	slc25a37	-0.450944	0.173287	0.591797	66.5489	100.242	105.1	137.993	88.4966	144.195		slc25a37	0.0629719	0.848913	0.999565	52.248	54.3164	76.7795	52.6313	62.4236	60.5904
116046726	slc25a38a	0.154503	0.723832	0.930302	57.263	51.0325	130.356	70.1659	62.6525	83.8781		slc25a38a	0.304431	0.419028	0.999565	55.0722	53.1094	89.3851	67.8134	45.7289	47.6554
	slc25a39	-0.21534	0.111602	0.489571	1331.75	1264.88	1454.29	1722.57	1537.34	1450.43		slc25a39	-0.413987	0.0740109	0.768553	1020.95	906.481	987.82	1726.71	1135.96	1023.91
	slc25a3a	-0.102531	0.316761	0.736426	9778.05	9698.01	10014.6	10560	9911.62	11194.4		slc25a3a	0.271602	0.0491488	0.671874	7333.08	8690.63	8399.91	6707.45	6373.02	7153.07
	slc25a4	0.454529	0.14033	0.542155	123.038	91.1295	100.211	99.4016	65.7851	66.914		slc25a4	1.10644	4.38884448537668e-05	0.00817788	110.144	129.152	116.888	52.6313	61.6978	51.0593
	slc25a40	0.0128036	0.949471	0.988533	341.257	424.664	289.228	359.015	358.685	321.375		slc25a40	0.0186351	0.932194	0.999565	207.58	295.723	276.177	281.375	253.324	236.915
	slc25a42	0.0686242	0.774046	0.9451	323.459	273.389	353.591	231.547	375.915	299.699		slc25a42	0.153938	0.374775	0.999565	275.361	293.309	293.366	245.95	267.841	260.743
116063384	slc25a42	-0.137215	0.421398	0.80654	382.27	468.406	436.693	477.128	512.967	420.333		slc25a42	-0.399079	0.0680164	0.75722	405.275	302.965	271.593	415.989	475.436	398.263
	slc25a43	-0.289962	0.0744518	0.406925	392.329	437.422	393.513	554.31	447.965	491.016		slc25a43	-0.454852	0.0365951	0.595981	225.937	277.617	273.885	411.941	363.654	292.74
	slc25a44a	0.133054	0.412199	0.800712	705.728	778.246	625.709	714.522	613.211	592.801		slc25a44a	-0.16735	0.34461	0.995609	453.287	487.641	420.568	533.398	551.651	444.557
116043412	slc25a44b	-0.0600131	0.603858	0.887565	969.603	947.747	910.863	972.967	1011.05	963.184		slc25a44b	0.173139	0.357897	0.995824	769.599	576.961	805.612	669.024	632.221	607.946
116041062	SLC25A45	0.0820343	0.867563	0.970791	58.0369	56.5003	35.8479	64.3187	54.8209	22.6188		SLC25A45	-0.0328237	0.933979	0.999565	35.3027	28.9688	42.4006	37.4492	39.9221	31.9972
	slc25a46	-0.00802035	0.967585	0.992759	515.367	526.729	691.702	492.331	616.344	636.154		slc25a46	0.0995746	0.63551	0.999565	617.091	598.688	515.683	420.038	622.784	570.503
	slc25a47a	-0.184486	0.250791	0.678507	686.383	865.731	699.035	927.359	795.687	827.471		slc25a47a	-0.108792	0.609488	0.999565	563.431	423.668	488.18	619.43	537.133	435.025
	slc25a48	-0.388414	0.41513	0.80296	24.7624	29.1615	39.9216	24.5581	51.6883	46.1801		slc25a48	-0.253725	0.578783	0.999565	42.3632	28.9688	22.9193	29.3521	48.6323	33.3588
	slc25a5	-0.0609095	0.631916	0.90007	2260.34	2602.66	2172.87	2495.57	2320.49	2514.46		slc25a5	0.370649	0.0445815	0.647528	1515.19	2188.35	1795.72	1358.29	1371.87	1523.61
	slc25a55a	-0.865847	0.000215501	0.0108658	779.242	836.569	488.021	1464.13	1144.97	1217.65		slc25a55a	0.205505	0.316999	0.986164	660.867	690.422	470.991	551.616	486.323	541.91
	slc25a55b	0.492438	0.261124	0.687265	28.6315	36.4518	37.4774	29.2358	21.1452	22.6188		slc25a55b
	slc26a1	-0.115457	0.649669	0.906513	164.051	158.565	184.128	141.501	228.682	178.123		slc26a1	-0.0497049	0.831904	0.999565	148.271	129.152	154.705	154.857	128.476	164.071
	slc26a10	-0.700979	0.00916186	0.135118	98.2758	94.7747	141.762	163.72	172.294	212.051		slc26a10	0.161857	0.658892	0.999565	53.6601	88.1133	61.882	46.5584	58.0685	76.9294
	slc26a11	0.499937	0.0673488	0.389128	135.419	113.001	161.316	79.5213	110.425	100.842		slc26a11	-0.00156691	0.994617	0.999906	132.738	148.465	151.267	127.53	140.09	164.751
	slc26a2	-0.304724	0.474528	0.834028	47.9771	40.097	27.7007	61.9798	44.6399	36.7556		slc26a2	0.381371	0.323845	0.986364	36.7148	49.4883	53.8602	31.3763	43.5514	32.678
116054593	SLC26A3	-0.754098	0.31361	0.732852	10.8335	10.9355	8.14726	7.01659	27.4105	15.0792		SLC26A3	-0.901297	0.213518	0.958683	8.47265	12.0703	5.72981	11.1335	12.3396	25.1893
	slc26a5	0.553225	0.00289588	0.0652334	1026.87	831.101	745.474	658.39	527.064	591.859		slc26a5	-0.0734029	0.711671	0.999565	441.99	389.871	538.602	509.106	427.529	506.509
	slc26a6	0.13065	0.793429	0.952312	60.3583	34.6292	23.627	45.6078	33.6757	30.1584		slc26a6	0.778772	0.115827	0.86444	25.4179	36.211	28.6491	21.2549	19.5981	12.2542
	slc27a1a	0.0132889	0.913626	0.979653	1724.86	1997.56	1839.65	1941.26	1755.84	1808.56		slc27a1a	0.362908	0.0483558	0.665612	1453.06	1944.53	2035.23	1518.21	1314.53	1394.26
116054642	slc27a2a	0.309221	0.381911	0.77962	103.693	92.9521	81.4726	107.588	62.6525	55.6046		slc27a2a	0.319025	0.441991	0.999565	50.8359	32.5899	53.8602	34.4128	29.0342	46.2938
	slc27a4	0.100364	0.570772	0.878029	531.618	555.89	599.638	432.69	586.584	552.276		slc27a4	0.165964	0.383411	0.999565	539.425	613.172	625.696	448.378	617.703	518.082
	slc27a6	-0.471936	0.00828179	0.127201	530.07	634.262	751.177	851.346	951.535	852.917		slc27a6	-0.17182	0.308256	0.982739	614.267	695.25	569.543	766.19	640.205	711.427
	slc28a1	-0.298019	0.151612	0.559739	165.599	171.324	142.577	194.126	179.343	213.936		slc28a1	-0.0492112	0.831241	0.999565	121.441	109.84	132.932	124.493	129.928	122.542
116049178	SLC29A1	0.0763072	0.825265	0.95981	85.8946	51.0325	63.5486	52.6244	69.7009	69.7413		SLC29A1	0.495733	0.230783	0.966017	97.4355	73.629	43.5466	44.5342	41.3738	65.3559
116056380	slc29a1a	0.24448	0.223761	0.653704	886.03	1295.86	1163.43	1045.47	985.21	788.831		slc29a1a	0.162836	0.392825	0.999565	663.691	935.45	715.081	650.806	687.386	729.127
116036058	SLC29A2	0.212626	0.181575	0.601977	647.692	632.439	795.172	576.53	632.007	585.262		SLC29A2	-0.00559802	0.981738	0.999565	522.48	509.368	680.702	415.989	673.594	628.37
	slc29a3	-0.115671	0.416997	0.804159	867.458	1007.89	886.422	1092.25	965.631	929.256		slc29a3	0.0132983	0.942831	0.999565	615.679	786.985	697.891	795.542	620.607	667.856
	slc29a4	-0.0121449	0.948017	0.988342	685.609	608.745	813.096	598.749	772.975	756.787		slc29a4	-0.138244	0.377858	0.999565	595.91	639.727	673.826	643.721	696.096	761.124
	slc2a10	0.320351	0.385363	0.781144	136.193	153.098	76.5842	116.943	106.509	67.8564		slc2a10	0.353962	0.369896	0.99942	46.5996	74.836	99.6987	72.8741	56.6168	44.9322
	slc2a11a	1.16097	0.000393014	0.016467	551.737	579.584	348.703	315.746	200.488	146.08		slc2a11a	0.578975	0.0867505	0.811515	163.805	146.051	272.739	109.311	108.878	171.559
	slc2a12	-0.0994691	0.698175	0.921717	512.272	707.165	465.208	788.197	516.1	496.671		slc2a12	-0.0440902	0.825386	0.999565	338.906	321.071	305.972	386.637	329.539	281.167
	slc2a15b	-0.418394	0.528082	0.861791	17.798	16.4033	9.77671	28.0663	21.1452	9.4245		slc2a15b	-0.0505501	0.735328	0.999565	1270.9	1487.06	1548.2	1548.57	1400.9	1512.72
	slc2a1b	0.316752	0.0738936	0.406099	1779.02	1848.11	2330.12	1488.69	1853.73	1441.01		slc2a1b	-0.0505501	0.735328	0.999565	1270.9	1487.06	1548.2	1548.57	1400.9	1512.72
	slc2a3b	-0.378308	0.0942601	0.451779	996.687	1567.43	1587.9	1479.33	1923.43	1987.63		slc2a3b	0.461469	0.25669	0.976862	974.355	2956.02	1202.11	940.278	1059.02	1727.85
116040965	slc2a5	-0.684355	0.103833	0.474069	20.8933	32.8066	24.4418	39.7607	36.8083	46.1801		slc2a5	-0.270061	0.600296	0.999565	25.4179	30.1758	17.1894	19.2307	27.5825	40.1667
	slc2a6	1.64059	0.0100965	0.142331	48.751	20.0485	57.0308	5.84716	14.88	19.7915		slc2a6	0.357064	0.599672	0.999565	19.7695	18.1055	19.4814	9.10926	7.98442	27.2316
	slc2a8	0.0982505	0.543053	0.86782	477.45	592.342	501.871	487.653	519.232	454.261		slc2a8	0.189061	0.367495	0.99942	495.65	377.801	443.488	354.249	456.563	343.119
	slc2a9l2	0.885996	0.0216613	0.220359	158.634	153.098	79.8431	91.2156	70.484	49.9499		slc2a9l2	0.377175	0.280498	0.980635	48.0117	54.3164	57.2981	40.4856	34.8411	47.6554
	slc30a1a	0.0890141	0.491057	0.843124	1192.46	1166.46	1094.99	1082.89	1165.34	997.112		slc30a1a	0.191546	0.277417	0.979296	752.654	677.145	828.531	591.09	746.18	639.263
	slc30a2	-1.00146	0.430349	0.81049	3.86912	131.227	57.0308	40.9301	243.562	98.0148		slc30a2	-0.189552	0.925534	0.999565	1.41211	327.106	2.29193	12.1457	134.283	230.788
	slc30a4	0.085147	0.545288	0.869255	996.687	965.973	817.17	858.362	896.714	862.342		slc30a4	-0.0848572	0.621505	0.999565	556.371	607.137	655.491	726.716	622.059	583.438
	slc30a5	0.0913577	0.5419	0.867173	513.046	430.131	466.023	431.52	447.965	447.664		slc30a5	0.191686	0.291084	0.981861	358.676	394.699	407.963	299.593	341.878	374.435
	slc30a6	-0.0271159	0.912302	0.979317	96.7281	105.71	89.6198	94.7239	96.3282	104.612		slc30a6	-0.184247	0.542999	0.999565	94.6113	79.6641	72.1956	73.8862	91.4578	113.011
	slc30a7	0.251413	0.201116	0.626482	410.901	324.421	352.776	355.507	272.538	291.217		slc30a7	0.336462	0.050595	0.678636	300.779	312.621	328.891	239.877	248.243	258.02
	slc30a8	0.371284	0.366376	0.770826	51.8463	111.178	78.2137	61.9798	78.3156	43.3527		slc30a8	-0.0697498	0.809931	0.999565	72.0175	67.5938	93.9689	82.9955	75.489	87.1413
	slc30a9	-0.11398	0.3791	0.778268	1009.07	1170.1	1008.63	1102.77	1153.59	1183.72		slc30a9	0.171562	0.340069	0.99187	859.974	1018.74	866.348	688.255	839.089	908.175
	slc31a2	0.209417	0.238865	0.667506	637.632	678.004	611.859	666.576	489.473	511.75		slc31a2	-0.126387	0.542923	0.999565	432.105	485.227	425.152	601.211	450.031	416.644
	slc32a1	-0.085031	0.591316	0.884638	4735.04	5190.74	5240.32	4376.01	5941.81	5764.02		slc32a1	0.172352	0.49705	0.999565	3298.69	4097.87	3227.03	2139.66	3175.62	4109.94
116040999	SLC32A1	-0.229853	0.261833	0.688349	1532.17	1193.8	1490.95	1664.1	1287.51	2000.82		SLC32A1	0.417716	0.174691	0.924201	1582.97	1712.78	2267.86	1670.03	783.924	1712.19
	slc33a1	0.17092	0.46674	0.830008	163.277	143.985	125.468	116.943	138.619	128.173		slc33a1	0.0626703	0.804698	0.999565	115.793	136.395	108.866	123.481	98.7164	123.904
	slc35a1	0.0415523	0.827677	0.960787	1165.38	1213.85	1019.22	1351.86	1043.16	906.637		slc35a1	0.0421225	0.841539	0.999565	665.103	805.09	940.835	911.938	774.488	658.325
	slc35a2	-0.0141868	0.936813	0.985362	201.194	213.243	222.42	219.853	206.753	216.764		slc35a2	-0.023313	0.926133	0.999565	189.223	245.028	181.062	168.015	207.595	248.489
	slc35a3a	-0.207484	0.175287	0.59487	376.079	335.357	362.553	440.876	410.374	393.944		slc35a3a	0.306839	0.116315	0.86444	299.367	272.789	310.556	208.501	238.807	264.828
	slc35a3b	-0.0297034	0.939555	0.986303	30.953	51.0325	54.5866	44.4384	43.8567	49.9499		slc35a3b	0.217922	0.600707	0.999565	29.6543	42.2461	36.6708	24.2914	32.6635	36.0819
	slc35a4	-0.25087	0.360361	0.767039	184.944	275.211	159.686	292.358	217.717	221.476		slc35a4	0.14749	0.53059	0.999565	153.92	187.09	150.121	168.015	146.623	130.031
	slc35a5	0.0941291	0.522798	0.858508	362.15	368.163	370.7	351.999	331.275	348.707		slc35a5	0.0662983	0.714749	0.999565	257.004	273.996	284.199	255.059	243.888	279.805
	slc35b1	0.0428191	0.756961	0.941067	1194.01	1264.88	1057.51	1205.68	1149.67	1053.66		slc35b1	0.259378	0.0797468	0.786466	776.66	761.637	744.876	624.49	690.289	592.288
	slc35b2	-0.0890762	0.434812	0.812583	1147.58	1253.94	1170.76	1306.25	1243.65	1244.98		slc35b2	0.242668	0.161228	0.910616	909.398	907.688	811.342	625.502	816.588	776.783
	slc35b3	-0.241996	0.315017	0.734234	121.491	122.114	165.389	167.229	148.016	171.526		slc35b3	0.0592478	0.809026	0.999565	115.793	142.43	130.64	115.384	114.685	142.966
	slc35b4	-0.0447253	0.818927	0.958698	451.14	477.519	360.109	511.041	418.205	397.714		slc35b4	0.0627234	0.751744	0.999565	264.064	255.891	277.323	287.448	257.679	219.896
	slc35c1	-0.148245	0.381887	0.77962	238.338	269.743	241.974	288.849	268.623	270.483		slc35c1	0.0494469	0.825168	0.999565	210.404	178.641	159.289	178.137	191.626	159.305
	slc35c2	-0.090229	0.589364	0.884335	557.928	681.649	554.014	702.828	626.525	573.952		slc35c2	0.122321	0.536935	0.999565	434.929	547.993	381.606	428.135	403.576	422.09
116058838	slc35d1a	-0.140418	0.509615	0.852381	516.141	532.197	466.838	687.626	554.474	427.872		slc35d1a	-0.0157891	0.938073	0.999565	375.621	325.899	342.643	418.014	337.523	301.59
	slc35d2	0.0816038	0.768042	0.943858	116.848	134.872	89.6198	93.5545	104.943	120.634		slc35d2	0.300821	0.330763	0.98827	104.496	78.4571	67.6118	71.8619	60.246	70.8023
	slc35e1	-0.144274	0.376996	0.776559	1197.88	944.102	1241.64	1129.67	1332.93	1284.56		slc35e1	0.108418	0.448538	0.999565	970.118	852.165	866.348	852.222	794.812	846.223
	slc35e3	0.0317219	0.865844	0.970416	342.804	266.098	313.669	272.477	306.214	327.973		slc35e3	0.32194	0.098294	0.8321	258.416	255.891	239.506	177.124	211.95	212.407
	slc35e4	-0.0449351	0.788606	0.951169	1004.42	1321.38	1204.98	1306.25	1267.15	1063.08		slc35e4	-0.166046	0.415551	0.999565	823.259	668.696	715.081	961.533	858.688	656.963
	slc35f1	-0.260549	0.079327	0.419372	791.623	659.778	768.286	806.907	931.956	926.428		slc35f1	-0.0682002	0.644696	0.999565	626.976	585.411	629.133	676.109	601.009	654.24
	slc35f2	1.12702	3.06128087493956e-06	0.000393507	486.736	503.035	412.251	252.597	237.296	151.734		slc35f2	0.175718	0.535066	0.999565	153.92	182.262	288.783	186.234	185.819	182.452
	slc35f3b	-0.593741	0.0013902	0.0394409	565.666	707.165	756.066	898.123	983.644	1176.18		slc35f3b	-0.115651	0.551319	0.999565	754.066	773.708	562.668	739.874	689.563	833.969
	slc35f4	0.0836251	0.727346	0.931245	210.48	240.582	151.539	194.126	184.825	185.663		slc35f4	-0.172028	0.406118	0.999565	184.986	155.707	154.705	180.161	190.174	186.537
116043161	SLC35F5	-0.164513	0.524838	0.860163	140.836	120.291	119.765	109.927	162.113	154.562		SLC35F5	-0.45436	0.0650291	0.744932	148.271	113.461	105.429	167.003	181.464	153.178
	slc35f6	0.135692	0.385299	0.781144	391.555	397.325	394.327	395.268	333.624	349.649		slc35f6	-0.146601	0.459394	0.999565	230.174	292.102	271.593	314.775	263.486	302.271
	slc35g1	0.311897	0.0754368	0.409087	412.449	430.131	358.479	290.019	318.745	355.304		slc35g1	0.105318	0.63918	0.999565	218.877	185.883	268.155	223.683	194.529	208.322
	slc35g2a	-0.0260134	0.867563	0.970791	1396.75	1259.41	1187.06	1164.75	1253.83	1494.73		slc35g2a	0.215564	0.151771	0.900451	1049.2	1057.36	1192.95	926.108	885.544	1030.04
	slc35g2b	-0.270515	0.0307182	0.266421	1611.1	1720.53	1899.94	2163.45	1993.13	2156.33		slc35g2b	-0.0887506	0.681243	0.999565	1708.65	1040.46	1285.77	1514.16	1468.41	1307.12
	slc36a1	0.131996	0.695683	0.920271	273.16	226.001	394.327	166.059	361.818	288.39		slc36a1	-0.114905	0.588377	0.999565	290.894	330.727	326.599	271.253	370.187	383.966
	slc37a1	-0.0714746	0.624807	0.895765	553.285	492.1	540.163	520.397	548.209	601.283		slc37a1	-0.083948	0.612928	0.999565	367.148	436.946	404.525	442.305	406.479	433.664
	slc37a2	0.121635	0.588256	0.883445	510.724	333.534	338.111	346.152	361.818	382.635		slc37a2	0.10913	0.630315	0.999565	269.713	298.137	277.323	321.86	210.498	253.254
	slc37a3	-0.0929025	0.510141	0.852381	739.003	661.6	740.586	696.981	816.049	773.752		slc37a3	0.0732002	0.669401	0.999565	535.189	628.864	522.559	490.888	529.149	582.076
	slc37a4a	-0.14159	0.81855	0.958527	16.2503	29.1615	15.4798	32.7441	11.7473	21.6764		slc37a4a	0.472855	0.47911	0.999565	15.5332	19.3125	10.3137	15.1821	10.8878	6.80791
	slc37a4b	0.028718	0.89465	0.976737	270.839	328.066	371.515	260.783	335.974	352.476		slc37a4b	0.299225	0.0882781	0.816631	309.252	330.727	354.102	252.023	275.099	280.486
	slc38a10	0.211905	0.185798	0.607778	797.814	749.085	660.743	574.191	623.392	706.838		slc38a10	0.104833	0.566004	0.999565	468.82	585.411	459.531	441.293	457.289	508.551
	slc38a2	0.0460294	0.756124	0.941003	4531.52	4394.27	4104.59	3532.85	4440.49	4644.39		slc38a2	0.190189	0.448582	0.999565	2790.33	4439.46	3089.52	2318.81	2983.27	3741.63
116041725	slc38a3a	0.101748	0.535356	0.864202	6144.17	6036.42	7941.95	5539.6	6786.83	6428.45		slc38a3a	0.108552	0.412783	0.999565	5312.35	5717.71	6371.55	5449.36	5325.6	5367.36
	slc38a3b	-0.253074	0.238004	0.666513	1038.47	1514.57	1333.71	1451.26	1892.11	1280.79		slc38a3b	-0.551992	0.00588794	0.246519	803.49	1044.08	732.27	1429.14	1228.87	1126.03
	slc38a4	0.278572	0.381984	0.77965	178.754	103.888	156.427	116.943	154.282	93.3026		slc38a4	-0.693153	0.0355883	0.590749	112.969	59.1446	116.888	131.578	182.19	152.497
116043493	SLC38A5	0.713098	0.054775	0.354895	293.28	145.807	157.242	95.8934	102.593	166.814		SLC38A5	0.334611	0.33522	0.989218	79.0781	123.117	73.3416	63.7648	62.4236	91.9068
	slc38a5b	0.728041	0.0942459	0.451779	91.3113	49.21	55.4014	50.2855	43.0736	26.3886		slc38a5b	0.365545	0.50311	0.999565	40.9511	18.1055	25.2112	15.1821	29.7601	19.7429
	slc38a6	-0.314958	0.157248	0.566758	164.051	247.872	187.387	257.275	241.995	238.44		slc38a6	-0.451072	0.0473251	0.66044	111.557	111.047	127.202	161.942	145.897	170.879
	slc38a7	-0.0934128	0.557848	0.873175	762.218	716.278	711.256	892.276	772.192	674.794		slc38a7	0.0212358	0.899395	0.999565	539.425	556.442	572.981	603.235	564.716	478.596
	slc38a9	-0.148244	0.298869	0.719201	651.561	537.664	608.6	678.27	673.514	648.406		slc38a9	-0.0565791	0.71556	0.999565	446.226	469.535	450.363	460.524	507.373	452.726
	slc39a1	0.200714	0.195413	0.62021	420.961	461.115	389.439	375.387	374.349	352.476		slc39a1	0.175856	0.385425	0.999565	285.246	364.524	291.074	308.703	254.05	271.636
	slc39a10	-0.0656281	0.74403	0.93742	650.787	619.681	809.837	588.224	745.565	845.378		slc39a10	0.125988	0.450825	0.999565	650.982	723.012	632.571	541.495	624.236	671.26
116046902	SLC39A11	0.0711418	0.772413	0.944758	271.613	339.002	219.161	316.916	230.248	239.382		SLC39A11	0.0695616	0.780632	0.999565	160.98	253.477	200.543	222.671	180.012	185.175
	slc39a13	0.167611	0.352695	0.761484	711.919	634.262	510.833	549.633	584.234	518.348		slc39a13	0.132593	0.482706	0.999565	427.869	463.5	394.211	344.128	378.171	448.641
	slc39a14	0.0808117	0.715869	0.927736	195.778	176.791	192.275	147.348	208.32	178.123		slc39a14	0.280328	0.228244	0.963203	152.508	159.328	174.186	112.348	148.8	138.201
116066750	SLC39A3	0.453165	0.0478641	0.328607	198.873	193.195	247.677	153.195	179.343	135.713		SLC39A3	0.0418005	0.858994	0.999565	206.168	173.813	265.863	219.634	212.676	196.068
	slc39a6	0.338524	0.0231844	0.228812	1667.59	1591.12	1891.79	1317.95	1526.37	1230.84		slc39a6	0.368786	0.060342	0.722672	1263.84	1334.98	1835.83	1107.28	1088.78	1239.04
	slc39a7	0.311044	0.0445777	0.316241	1238.89	1232.07	1339.41	1006.88	1175.52	888.73		slc39a7	0.433447	0.0452468	0.65193	888.216	1234.79	1181.49	658.903	834.734	952.427
	slc39a8	1.08664	1.00126273560311e-06	0.000162893	862.041	905.828	685.999	443.214	422.904	288.39		slc39a8	0.988522	1.16217352196603e-05	0.00289605	302.191	380.215	412.547	154.857	186.545	209.684
	slc39a9	0.14843	0.378608	0.778268	340.483	324.421	348.703	275.986	336.757	301.584		slc39a9	0.0722282	0.708731	0.999565	286.658	247.442	303.68	239.877	280.18	275.72
	slc3a1	0.758019	0.0688619	0.393038	88.9899	54.6777	63.5486	59.641	32.8926	32.0433		slc3a1	0.0338956	0.949125	0.999565	40.9511	16.8984	28.6491	27.3278	37.7445	19.0621
	slc3a2a	0.286405	0.115045	0.496209	4286.99	5003.01	5224.02	4695.27	4032.47	3173.23		slc3a2a	0.124527	0.552816	0.999565	2695.71	4332.04	3940.97	3432.17	3551.61	3079.9
	slc40a1	0.1443	0.506279	0.851303	221.314	171.324	233.012	206.989	192.656	171.526		slc40a1	-0.0404368	0.872507	0.999565	166.629	176.227	263.571	207.489	196.707	220.576
	slc41a1	0.242262	0.224581	0.654077	550.19	628.794	796.802	499.347	624.959	545.679		slc41a1	-0.0423008	0.844641	0.999565	508.359	796.641	577.565	697.364	611.171	631.774
	slc41a2b	0.122126	0.55895	0.873629	232.147	280.679	316.928	240.903	284.286	235.613		slc41a2b	0.0883613	0.680535	0.999565	286.658	218.473	313.994	251.011	247.517	271.636
	slc43a1a	1.10521	0.0910843	0.443685	47.2033	32.8066	34.2185	21.0498	27.4105	4.71225		slc43a1a	0.787611	0.322158	0.986188	42.3632	14.4844	16.0435	3.03642	15.9688	22.4661
116038874	SLC43A2	0.286258	0.205264	0.632871	1204.85	1049.81	1829.06	1056	1170.04	1127.17		SLC43A2	-0.229106	0.346624	0.995824	793.605	1272.21	883.537	1185.22	924.015	1348.65
	slc43a2b	-0.440973	0.428484	0.810081	20.8933	20.0485	35.8479	56.1327	27.4105	22.6188		slc43a2b	-0.0966292	0.871955	0.999565	12.709	31.3828	51.5683	45.5463	19.5981	38.1243
	slc43a3b	-0.958164	0.00226997	0.0549042	294.827	340.824	408.992	928.528	393.927	709.665		slc43a3b	-0.0977024	0.80122	0.999565	122.853	339.176	158.143	253.035	238.807	172.921
116052244	SLC44A1	-0.128948	0.492048	0.843289	1933.79	2425.87	2509.36	3021.81	2349.47	2139.36		SLC44A1	0.0150873	0.957607	0.999565	1098.62	2496.14	1586.01	1763.15	1687.62	1677.47
	slc44a1b	-0.122599	0.635018	0.901286	440.306	428.309	655.854	408.131	626.525	626.729		slc44a1b	-0.0107721	0.970304	0.999565	467.408	899.239	579.857	519.228	630.043	811.503
	slc44a2	-0.165072	0.349937	0.759667	2529.63	2179.82	2437.66	2120.18	2816.23	3078.98		slc44a2	-0.029979	0.896969	0.999565	1652.17	2002.47	1391.2	1312.75	1742.05	2094.79
116046738	SLC44A2	0.885993	0.000107341	0.00657429	554.833	388.212	355.22	247.919	234.164	222.418		SLC44A2	0.103262	0.701027	0.999565	234.41	265.547	359.832	327.933	268.567	206.28
	slc44a4	0.125519	0.827952	0.960867	16.2503	18.2259	14.6651	15.2026	18.0126	11.3094		slc44a4	-0.0120523	0.984775	0.999565	14.1211	8.44922	14.8975	13.1578	13.0654	11.5734
	slc44a5b	-0.227595	0.0401145	0.30033	939.424	938.634	970.338	1116.81	1125.4	1094.18		slc44a5b	-0.147575	0.512518	0.999565	738.533	487.641	661.22	613.357	826.024	649.475
	slc45a1	-0.139206	0.382597	0.779807	1673.01	1902.78	2238.87	2009.08	2055.78	2339.16		slc45a1	-0.00883379	0.953065	0.999565	1458.71	1747.78	1410.68	1525.29	1538.09	1582.16
	slc45a2	0.651788	0.414692	0.802709	13.155	30.984	13.0356	23.3886	7.0484	5.6547		slc45a2
	slc45a3	0.712762	0.192928	0.618195	35.5959	16.4033	39.1068	23.3886	14.0968	19.7915		slc45a3	0.109315	0.842158	0.999565	31.0664	14.4844	49.2764	24.2914	37.0187	26.5509
116047381	SLC45A4	0.167865	0.438923	0.815211	1039.25	993.312	1374.44	782.349	1182.57	1068.74		SLC45A4	-0.0649708	0.759749	0.999565	1026.6	1280.66	1053.14	1015.18	1026.36	1472.55
	slc45a4b	-0.0776115	0.700029	0.922556	192.682	184.082	177.61	183.601	180.126	221.476		slc45a4b	-0.0237061	0.923536	0.999565	203.344	129.152	163.873	173.076	161.14	169.517
	slc46a1	0.152139	0.446871	0.819524	175.658	200.485	189.831	153.195	171.511	181.893		slc46a1	0.293128	0.205351	0.95459	145.447	178.641	153.559	116.396	129.202	143.647
	slc46a3	-0.225524	0.178866	0.599887	546.32	534.019	537.719	743.758	566.222	585.262		slc46a3	-0.0600916	0.780678	0.999565	305.015	406.77	332.329	430.159	323.732	336.992
	slc47a1	1.0756	0.000180585	0.00953955	821.028	927.699	606.971	440.876	440.917	234.67		slc47a1	0.891702	0.000187845	0.0235899	465.996	471.95	742.584	287.448	304.134	314.525
	slc48a1a	0.0202018	0.913716	0.979653	2114.86	2529.76	2045.78	2647.59	2152.9	1793.48		slc48a1a	-0.250755	0.268308	0.977846	1262.42	1514.83	1550.49	2225.7	1585.27	1341.84
	slc48a1b	-0.01712	0.927327	0.982981	521.558	519.438	406.548	555.48	470.677	437.297		slc48a1b	-0.0333167	0.865939	0.999565	305.015	261.926	312.848	312.751	327.361	260.743
	slc49a3	-0.136514	0.533189	0.863974	212.028	306.195	276.192	257.275	325.01	284.62		slc49a3	0.320575	0.325155	0.986364	165.217	385.043	225.755	211.537	187.271	223.299
	slc49a4	0.186995	0.216336	0.64515	513.82	439.244	502.686	450.231	425.254	409.023		slc49a4	-0.155751	0.350892	0.995824	374.209	389.871	421.714	465.584	402.85	454.088
	slc4a10b	1.10798	0.00150353	0.0418576	1964.74	856.618	1090.92	493.5	462.062	861.399		slc4a10b	1.21086	0.400003	0.999565	779.484	36.211	1198.68	114.372	703.354	52.4209
	slc4a11	0.57834	0.00823386	0.126915	934.781	1047.99	1372	594.071	787.072	865.169		slc4a11	-0.0660715	0.773005	0.999565	714.527	904.067	1073.77	910.926	773.037	1135.56
	slc4a1a	-1.07742	0.00156206	0.0428568	899.958	1427.09	2175.32	4239.19	2109.04	3155.32		slc4a1a	0.678723	0.0515688	0.685428	461.759	1168.41	522.559	464.572	492.13	388.732
	slc4a2b	1.00592	4.65790629832499e-06	0.000544923	2088.55	1837.17	1566.72	1077.05	991.476	667.255		slc4a2b	0.190066	0.389588	0.999565	810.55	927.001	1302.96	805.663	891.351	968.766
	slc4a3	0.584778	0.00363511	0.0757732	475.902	337.179	468.467	264.291	293.684	300.642		slc4a3	0.131415	0.686138	0.999565	432.105	226.922	538.602	304.654	435.514	352.65
116062816	SLC4A4	0.709446	0.07514	0.408435	290.184	162.211	106.729	95.8934	142.534	103.67			0.261198	0.48583	0.999565	152.508	208.817	100.845	117.408	89.2803	178.367
	slc4a4a	0.0223038	0.878386	0.973111	11256.1	14123.3	13922	11750.4	13981.7	12958.7		slc4a4a	0.183369	0.39868	0.999565	9432.88	15858	14397.9	12259	10875.5	11819.2
	slc4a5b	1.42881	0.000159654	0.00874906	201.968	98.4199	204.496	73.6742	71.2672	44.2952		slc4a5b	0.465015	0.322096	0.986188	208.992	76.043	101.991	51.6191	130.654	96.6723
	slc4a8	0.0942797	0.732925	0.933511	1492.71	1459.9	2473.51	1191.65	1990.78	1901.86		slc4a8	-0.117953	0.496833	0.999565	1573.09	1559.49	1743.01	1481.77	1770.36	2036.93
	slc50a1	0.0524338	0.819947	0.95877	167.92	191.372	142.577	182.431	145.667	153.619		slc50a1	-0.227487	0.331635	0.98827	103.084	100.184	101.991	119.433	113.959	123.904
	slc51a	0.371914	0.41328	0.802059	76.6087	91.1295	71.6959	99.4016	54.8209	31.1009		slc51a	0.41536	0.305966	0.982501	35.3027	56.7305	57.2981	27.3278	43.5514	40.8475
	slc52a2	0.162563	0.458645	0.825723	219.766	262.453	178.425	189.448	199.705	196.03		slc52a2	-0.0623572	0.785136	0.999565	108.732	124.324	121.472	120.445	122.67	127.308
	slc52a3	1.2089	0.012814	0.163286	106.014	76.5488	36.6627	37.4218	32.1094	25.4462		slc52a3	0.483295	0.269374	0.978323	36.7148	51.9024	81.3633	50.607	29.7601	42.209
	slc5a10	0.164848	0.720365	0.928905	29.4053	21.8711	31.7743	30.4052	23.4947	21.6764		slc5a10	0.124677	0.838768	0.999565	31.0664	8.44922	25.2112	24.2914	16.6947	18.3814
	slc5a11	-1.22779	0.016595	0.18998	15.4765	14.5807	13.0356	43.269	24.2778	33.9282		slc5a11	-0.889355	0.086983	0.811855	19.7695	22.9336	19.4814	47.5706	20.324	47.6554
	slc5a2	-0.258741	0.490993	0.843124	73.5134	43.7422	43.1805	57.3021	60.303	76.3385		slc5a2	0.0328793	0.939062	0.999565	55.0722	36.211	26.3571	36.437	34.1152	43.5706
	slc5a3a	1.41643	0.00759882	0.121815	49.5248	41.9196	23.627	17.5415	12.5305	13.1943		slc5a3a	-0.273357	0.671659	0.999565	12.709	12.0703	8.02174	11.1335	15.243	12.935
	slc5a3b	-0.182708	0.35882	0.766302	633.763	712.633	481.503	604.596	739.299	722.859		slc5a3b	0.338275	0.260712	0.977199	563.431	873.891	429.736	371.455	536.408	567.78
	slc5a5	1.04071	0.000218236	0.0109772	1560.81	1540.09	1162.61	932.037	710.323	430.7		slc5a5	1.22491	1.22984704358193e-07	5.71540078266354e-05	992.712	1162.37	1544.76	495.949	455.112	631.774
	slc5a6a	0.640906	0.00408604	0.0820518	455.009	362.696	446.47	243.242	338.323	229.958		slc5a6a	0.0865189	0.785357	0.999565	254.179	220.887	488.18	301.618	283.084	323.376
	slc5a6b	0.17599	0.386749	0.781771	217.445	200.485	267.23	202.312	196.572	211.109		slc5a6b	0.169949	0.462444	0.999565	192.047	159.328	203.981	142.712	186.545	163.39
116037806	SLC5A7	-0.490074	0.152953	0.561516	82.7993	140.339	149.095	129.807	231.031	158.332			-0.0942989	0.848287	0.999565	70.6054	253.477	110.012	104.25	124.847	234.192
116067786	SLC5A7	-0.235918	0.534549	0.863974	89.7637	251.518	191.461	192.956	253.743	175.296			0.550435	0.573321	0.999565	73.4296	748.36	118.034	189.27	182.916	269.593
	slc66a1	-0.06668	0.700373	0.922724	459.652	472.051	452.988	563.666	469.894	417.505		slc66a1	-0.23406	0.45265	0.999565	225.937	411.598	349.519	529.349	337.523	296.825
116041267	SLC66A2	0.0578906	0.796972	0.952621	177.98	160.388	156.427	130.976	173.077	170.583			0.155259	0.551042	0.999565	151.096	106.219	140.953	129.554	124.121	104.161
	slc66a3	-0.0170284	0.938381	0.985837	432.568	504.858	393.513	550.802	440.134	353.419		slc66a3	0.125722	0.643456	0.999565	254.179	458.672	341.497	385.625	308.489	274.359
	slc6a11a	-0.477213	0.117187	0.500576	105.24	142.162	189.016	254.936	173.077	180.95		slc6a11a	-1.59683	0.00131143	0.0957488	24.0058	51.9024	32.087	169.027	104.523	55.1441
	slc6a11b	-0.225055	0.287343	0.710998	17054.3	27513.8	25515.6	25285.4	31825.9	24795.9		slc6a11b	0.238644	0.357454	0.995824	16990.5	34453.5	23863.5	18893.6	21714	23219.1
116060052	SLC6A12	-0.321466	0.503254	0.84883	44.108	36.4518	37.4774	80.6907	33.6757	34.8707			-0.0304984	0.952454	0.999565	21.1816	32.5899	25.2112	18.2185	23.2274	38.8051
	slc6a13	0.0901325	0.571362	0.878143	2682.85	2161.59	1939.86	2103.81	2188.14	2083.76		slc6a13	0.467366	0.0478638	0.663631	1119.8	1907.11	1896.57	1087.04	1228.87	1245.85
	slc6a14	0.101454	0.874418	0.972071	29.4053	7.29036	19.5534	19.8803	15.6631	18.849		slc6a14	0.0540689	0.709837	0.999565	3972.26	4911.41	4706.47	4535.4	4151.9	4405.4
	slc6a15	0.0715892	0.618959	0.894152	5799.82	5728.4	7251.06	5670.57	6349.83	5853.56		slc6a15
	slc6a16a	0.642382	0.0402106	0.30043	126.133	136.694	92.064	95.8934	68.9177	62.2017		slc6a16a	-0.197307	0.578452	0.999565	77.666	48.2813	52.7143	72.8741	78.3924	53.1017
116044310	slc6a16b	0.0094833	0.969417	0.992759	464.295	322.599	477.429	315.746	455.797	488.189			-0.412442	0.0896494	0.817668	353.027	247.442	269.301	299.593	424.626	430.26
	slc6a17	-0.169085	0.424865	0.808571	5347.13	4525.49	6068.89	4388.88	6889.42	6648.04		slc6a17	0.0462143	0.839905	0.999565	4555.46	3536.6	3874.5	2742.9	4415.38	4427.87
116041695	SLC6A17	-0.29839	0.345814	0.757978	580.369	818.343	1078.7	615.121	1231.9	1197.85			-0.163603	0.482821	0.999565	862.798	923.38	770.087	690.279	976.276	1194.11
	slc6a18	-0.439904	0.582932	NA	9.2859	16.4033	3.2589	12.8637	14.0968	10.367		slc6a18	-0.426416	0.453441	0.999565	11.2969	14.4844	13.7516	21.2549	15.9688	16.339
	slc6a1a	-0.139165	0.385561	0.781144	8498.92	6643.34	8601.06	8097.14	8211.39	9848.6		slc6a1a	0.180864	0.428468	0.999565	6749.88	7435.32	7986.21	6309.68	4776.86	8472.44
	slc6a1b	-0.0730795	0.512673	0.853069	16617.9	16669.4	17434.3	19212.6	17791	16357.2		slc6a1b	0.204949	0.34776	0.995824	13838.7	17769.9	19681.9	17501.9	11491.8	15507.1
	slc6a2	0.0315646	0.918266	0.98106	166.372	202.308	172.722	221.022	198.138	109.324		slc6a2	0.0286855	0.945834	0.999565	93.1991	265.547	101.991	127.53	144.445	179.729
116066634	SLC6A20	1.13725	3.57406278402648e-07	7.15637340524687e-05	1229.61	1124.54	1379.33	734.403	536.462	429.757			0.567446	0.0153661	0.406415	602.97	766.465	1033.66	496.961	590.847	534.421
	slc6a3	0.119108	0.600355	0.886459	495.248	359.05	399.216	444.384	414.29	299.699		slc6a3	-0.437491	0.461797	0.999565	128.502	36.211	183.354	188.258	224.289	59.2288
	slc6a4a	-0.640773	0.0979944	0.460188	55.7154	127.581	123.838	209.328	129.221	137.598		slc6a4a	0.28149	0.804531	0.999565	46.5996	354.867	38.9627	33.4006	153.156	175.644
	slc6a4b	-0.282573	0.590367	0.884638	37.9174	41.9196	36.6627	65.4881	57.1704	18.849		slc6a4b	-1.58778	0.0471881	0.66044	18.3574	4.82813	5.72981	39.4735	37.0187	9.53107
	slc6a5	-0.995504	0.415262	0.803141	23.2147	707.165	378.847	278.325	1338.41	592.801		slc6a5	0.00514068	0.997687	0.999906	25.4179	1939.7	61.882	52.6313	651.819	1315.29
116062030	SLC6A6	-0.181313	0.236286	0.66555	2812.85	3497.55	3078.85	3460.35	4004.28	3172.29			-0.0558981	0.859088	0.999565	1907.76	4865.55	3049.41	3005.04	3226.43	3979.9
	slc6a7	0.263874	0.440958	0.816876	153.217	107.533	73.3253	87.7073	100.244	90.4752		slc6a7	0.245088	0.555984	0.999565	66.3691	85.6993	66.4658	39.4735	49.3582	94.63
	slc6a8	0.299117	0.331646	0.748314	201.194	215.066	307.966	137.993	261.574	188.49		slc6a8	-0.18408	0.356722	0.995824	336.082	376.594	412.547	356.273	441.32	479.958
	slc6a9	0.414137	0.00173426	0.0460053	6312.86	6681.62	6589.5	5097.55	5343.47	4254.22		slc6a9	0.324558	0.183191	0.934427	3867.76	7292.89	6282.17	4292.49	4625.15	5011.98
	slc7a10a	-0.295278	0.369739	0.772132	1868.01	4454.41	2746.44	3255.7	5058.4	2805.67		slc7a10a	0.00413563	0.996116	0.999906	1138.16	6248.8	1780.83	1277.32	3864.46	3999.65
	slc7a10b	0.0938415	0.813163	0.956463	71.1919	103.888	160.501	102.91	137.052	74.4536		slc7a10b	0.0189921	0.949893	0.999565	105.908	218.473	174.186	155.87	177.109	159.986
	slc7a11	0.693347	0.0080254	0.125127	877.518	922.231	642.004	646.695	511.401	351.534		slc7a11	0.473759	0.0292154	0.54734	409.511	506.953	650.907	371.455	382.526	375.797
	slc7a14a	-0.0859459	0.692614	0.918896	2679.76	2311.05	3038.93	2117.84	2851.47	3555.86		slc7a14a	-0.0932983	0.685577	0.999565	2204.3	2252.32	1749.88	1598.17	2344.51	2675.51
	slc7a14b	-0.167747	0.879573	NA	3.86912	3.64518	26.0712	28.0663	7.0484	3.7698		slc7a14b
	slc7a1a	-0.252513	0.335686	0.751078	119.943	89.3069	117.321	130.976	150.366	111.209		slc7a1a	-0.942926	0.000951306	0.0750987	76.2538	56.7305	67.6118	107.287	146.623	130.031
	slc7a2	0.698671	0.00164502	0.0443155	790.849	880.311	902.716	464.264	693.876	425.045		slc7a2	0.546836	0.0337419	0.576764	615.679	714.563	559.23	289.472	498.663	503.105
	slc7a3a	0.565634	0.0187321	0.201789	656.204	572.294	623.265	311.069	556.041	382.635		slc7a3a	0.46097	0.027744	0.53679	566.255	473.157	682.994	365.382	462.37	422.771
	slc7a4	-0.202388	0.279202	0.704315	867.458	893.069	1115.36	929.698	1097.2	1283.62		slc7a4	0.0139344	0.942266	0.999565	916.458	669.903	702.475	677.122	765.052	821.715
	slc7a5	0.375278	0.18128	0.601977	164.051	116.646	186.572	133.315	132.353	98.0148		slc7a5	0.232341	0.260752	0.977199	203.344	230.543	268.155	206.477	203.24	189.26
	slc7a6	-0.472487	0.0225299	0.22373	195.778	180.436	165.389	253.767	216.934	281.793		slc7a6	0.183071	0.491422	0.999565	183.574	160.535	171.894	155.87	112.508	185.856
	slc7a6os	0.0851782	0.437201	0.814263	1692.36	1592.94	1552.05	1560.02	1512.27	1490.01		slc7a6os	0.18507	0.246821	0.972671	991.3	1168.41	1235.35	1060.72	1001.68	926.557
	slc7a7	0.557418	0.00793605	0.124256	530.07	371.809	369.071	284.172	283.502	298.757		slc7a7	0.62821	0.013384	0.379381	323.373	369.352	525.997	271.253	219.934	298.186
	slc7a8a	0.451722	0.00430356	0.0852686	878.291	814.698	977.671	638.509	729.118	587.146		slc7a8a	0.101184	0.605408	0.999565	597.322	543.164	470.991	426.111	501.566	571.864
	slc7a8b	-0.00150373	0.997483	0.999474	68.0966	34.6292	33.4038	32.7441	61.8693	42.4103		slc7a8b	0.403686	0.37293	0.999565	36.7148	27.7617	45.8385	31.3763	19.5981	32.678
	slc7a9	0.9218	0.0825868	0.424984	152.444	173.146	123.838	150.857	57.9535	29.216		slc7a9	0.38764	0.378874	0.999565	48.0117	33.7969	77.9255	32.3885	50.0841	39.4859
	slc8a1a	-0.824737	0.230524	NA	7.73825	5.46777	11.4062	17.5415	12.5305	15.0792		slc8a1a	0.529605	0.369183	0.99942	16.9453	24.1406	43.5466	27.3278	11.6137	20.4237
	slc8a1b	0.553308	0.06761	0.389227	971.15	832.924	1346.74	449.062	974.246	723.802		slc8a1b	0.196628	0.498364	0.999565	1131.1	883.547	1694.88	813.76	1364.61	1057.95
	slc8a2a	-0.64369	0.235427	0.66439	13.9288	29.1615	21.9976	46.7772	31.3262	21.6764		slc8a2a	-1.86977	0.0106894	0.337528	14.1211	7.24219	2.29193	32.3885	35.5669	17.0198
	slc8a2b	-0.0817491	0.823451	0.959465	1762.77	2318.34	4292.79	1706.2	3710.59	3445.6		slc8a2b	-0.365883	0.206407	0.955942	4100.76	3053.79	2168.16	2795.53	4977.19	4237.92
	slc8a3	0.0502563	0.800524	0.953856	764.539	626.971	855.462	616.29	697.792	860.457		slc8a3	-0.0527369	0.789876	0.999565	749.83	503.332	662.366	629.551	681.579	673.983
	slc8a4a	0.331814	0.264871	0.692099	7221.33	3492.08	4863.1	3391.35	3402.03	5586.84		slc8a4a	0.449024	0.255387	0.975254	3143.35	1324.11	3214.43	1234.81	2923.02	1468.47
	slc8a4b	0.273089	0.145928	0.552107	2213.14	1725.99	2211.98	1363.56	1884.27	1845.32		slc8a4b	-0.00547998	0.979189	0.999565	1844.21	1656.05	1741.86	1302.62	1848.76	2107.73
	slc8b1	-0.120544	0.617108	0.893341	400.068	255.163	251.75	306.391	337.54	345.879		slc8b1	-0.650427	0.0283253	0.542455	128.502	146.051	159.289	309.715	163.318	210.364
	slc9a1a	0.16698	0.556229	0.873034	333.519	273.389	334.852	177.754	355.553	305.354		slc9a1a	-0.036301	0.882189	0.999565	344.554	471.95	349.519	332.994	360.025	501.743
116047130	slc9a1b	-0.231605	0.257475	0.683175	384.591	375.454	434.249	551.971	370.433	484.419			0.0656214	0.738046	0.999565	249.943	316.242	338.059	289.472	285.987	290.017
	slc9a2	0.288699	0.531819	0.863719	28.6315	40.097	24.4418	24.5581	21.1452	29.216		slc9a2	0.484799	0.356913	0.995824	19.7695	20.5195	32.087	19.2307	13.0654	19.7429
	slc9a3.1	-0.304118	0.351967	0.761057	71.9657	52.8551	77.3989	100.571	87.7135	65.0291		slc9a3.1	-0.276287	0.409456	0.999565	73.4296	56.7305	71.0497	104.25	79.1183	61.2712
	slc9a3r1b	-0.0162548	0.907932	0.978854	1229.61	1423.44	1544.72	1377.59	1385.4	1480.59		slc9a3r1b	0.0940702	0.611394	0.999565	1170.64	1099.61	1186.07	1291.49	1053.94	895.24
	slc9a6a	-0.0171357	0.916669	0.980646	912.34	904.005	1027.37	802.23	1038.46	1036.7		slc9a6a	0.140437	0.550697	0.999565	738.533	879.926	771.233	528.337	720.049	917.706
116037022	slc9a6b	-0.176761	0.163867	0.576637	1152.23	1202.91	1309.26	1284.04	1422.99	1434.41			-0.0117826	0.933488	0.999565	1108.51	1232.38	1120.75	1114.37	1125.08	1249.93
	slc9a7	0.0483362	0.854788	0.968528	694.895	761.843	925.528	497.008	962.499	842.55		slc9a7	-0.0623105	0.702834	0.999565	759.714	917.344	948.857	870.44	888.448	983.743
	slc9a8	-0.0427433	0.713742	0.926786	1066.33	1038.88	985.003	1036.12	1097.2	1048		slc9a8	-0.015361	0.929787	0.999565	816.199	640.934	774.671	695.34	827.476	731.17
116038669	SLCO1C1	-0.0444053	0.867715	0.970791	123.812	149.452	123.024	163.72	138.619	104.612			-0.222087	0.44076	0.999565	101.672	71.2149	110.012	114.372	95.813	119.819
116054583	slco1d1	0.515897	0.0257269	0.241614	264.648	337.179	295.745	232.717	232.597	160.217			0.526823	0.0315275	0.56041	232.998	354.867	293.366	232.792	209.047	171.559
	slco2a1	0.15788	0.385436	0.781144	376.853	442.89	386.995	336.796	414.29	325.145		slco2a1	0.185564	0.477105	0.999565	232.998	432.117	320.87	307.691	292.52	268.232
	slco2b1	-0.245577	0.515798	0.854498	51.0724	114.823	65.1781	76.013	99.4608	92.3601		slco2b1	-0.379398	0.297696	0.981861	55.0722	123.117	75.6335	131.578	108.878	91.226
	slco3a1	-0.141717	0.362771	0.768483	550.963	537.664	580.085	533.261	667.249	639.924		slco3a1	0.167231	0.576578	0.999565	381.269	743.532	450.363	439.269	378.897	584.8
	slco4a1	0.193863	0.383387	0.779894	576.5	683.472	729.994	458.417	736.95	540.966		slco4a1	0.165374	0.346966	0.995824	713.115	966.833	896.143	802.627	760.697	735.935
